# Supplementary material for: RNA-seq-based evaluation of bicolor tepal pigmentation in Asiatic hybrid lilies (Lilium spp.)
Source: BMC Genomics. 2016 Aug 11;17:611. doi: 10.1186/s12864-016-2995-5 (PMC4982199; doi:10.1186/s12864-016-2995-5)
Supplement: Additional file 2: Table S2. — Annotation and expression summary of differentially expressed genes. (XLSX 216 kb) [file 12864_2016_2995_MOESM2_ESM.xlsx]

## Sheet: Table S1
Table S2 Annotation and expression summary of differentially expressed genes (DEGs; FDR <0.05)
Trinity transcript id	Blastp				FPKM (expression) in		logFC	logCPM	FDR
	SwissProt	Pfam	eggNOG	Gene Ontology	upper parts	basal parts
c14773_g1	sp|Q9S9N9|CCR1_ARATH^Q9S9N9^Q:5-322,H:4-322^58.62%ID^E:4e-134^RecName: Full=Cinnamoyl-CoA reductase 1;^Eukaryota; Viridiplantae; Streptophyta; Embryophyta; Tracheophyta; Spermatophyta; Magnoliophyta; eudicotyledons; core eudicotyledons; rosids; malvids; Brassicales; Brassicaceae; Camelineae; Arabidopsis	PF01370.16^Epimerase^NAD dependent epimerase/dehydratase family^14-245^E:3.6e-18`PF13460.1^NAD_binding_10^NADH(P)-binding^14-137^E:2.8e-14`PF05368.8^NmrA^NmrA-like family^14-141^E:7.6e-10`PF02719.10^Polysacc_synt_2^Polysaccharide biosynthesis protein^14-131^E:9.8e-06`PF01073.14^3Beta_HSD^3-beta hydroxysteroid dehydrogenase/isomerase family^16-240^E:4e-20`PF07993.7^NAD_binding_4^Male sterility pro…	.	GO:0005829^cellular_component^cytosol`GO:0016621^molecular_function^cinnamoyl-CoA reductase activity`GO:0050662^molecular_function^coenzyme binding`GO:0000166^molecular_function^nucleotide binding`GO:0009809^biological_process^lignin biosynthetic process`GO:0009409^biological_process^response to cold	7.036	486.406	-6.13023	8.05148	1.3838e-25
c28441_g1	sp|Q8LB81|GDL79_ARATH^Q8LB81^Q:38-380,H:22-364^74.64%ID^E:0^RecName: Full=GDSL esterase/lipase At5g33370;^Eukaryota; Viridiplantae; Streptophyta; Embryophyta; Tracheophyta; Spermatophyta; Magnoliophyta; eudicotyledons; core eudicotyledons; rosids; malvids; Brassicales; Brassicaceae; Camelineae; Arabidopsis	PF00657.17^Lipase_GDSL^GDSL-like Lipase/Acylhydrolase^48-357^E:3.4e-29	COG3240^Phospholipase/lecithinase/hemolysin	GO:0005576^cellular_component^extracellular region`GO:0016788^molecular_function^hydrolase activity, acting on ester bonds`GO:0016042^biological_process^lipid catabolic process	2.0785	98.714	-5.61039	5.68292	1.258e-17
c15334_g1	.	.	.	.	193.386	0.361	9.09896	9.88491	8.806e-13
c26682_g1	sp|Q05736|PR1_ASPOF^Q05736^Q:11-165,H:5-158^51.92%ID^E:3e-52^RecName: Full=Pathogenesis-related protein 1;^Eukaryota; Viridiplantae; Streptophyta; Embryophyta; Tracheophyta; Spermatophyta; Magnoliophyta; Liliopsida; Asparagales; Asparagaceae; Asparagoideae; Asparagus	PF00407.14^Bet_v_1^Pathogenesis-related protein Bet v I family^11-160^E:1.7e-26	.	GO:0005737^cellular_component^cytoplasm`GO:0006952^biological_process^defense response`GO:0009607^biological_process^response to biotic stimulus	3.286	92.314	-4.91699	4.40047	2.2015e-12
c23490_g2	sp|P04794|HSP14_SOYBN^P04794^Q:22-108,H:50-145^34.38%ID^E:7e-11^RecName: Full=17.5 kDa class I heat shock protein;^Eukaryota; Viridiplantae; Streptophyta; Embryophyta; Tracheophyta; Spermatophyta; Magnoliophyta; eudicotyledons; core eudicotyledons; rosids; fabids; Fabales; Fabaceae; Papilionoideae; Phaseoleae; Glycine	PF00011.16^HSP20^Hsp20/alpha crystallin family^22-107^E:1.8e-09	.	GO:0005737^cellular_component^cytoplasm`GO:0006950^biological_process^response to stress	0.397	36.7385	-6.37481	3.34984	8.806e-12
c25351_g1	sp|B8BKP4|SWT14_ORYSI^B8BKP4^Q:2-252,H:3-269^60.67%ID^E:2e-105^RecName: Full=Bidirectional sugar transporter SWEET14;^Eukaryota; Viridiplantae; Streptophyta; Embryophyta; Tracheophyta; Spermatophyta; Magnoliophyta; Liliopsida; Poales; Poaceae; BEP clade; Ehrhartoideae; Oryzeae; Oryza	PF03083.11^MtN3_slv^Sugar efflux transporter for intercellular exchange^12-96^E:1.6e-26`PF03083.11^MtN3_slv^Sugar efflux transporter for intercellular exchange^133-216^E:1.6e-28	.	GO:0005887^cellular_component^integral to plasma membrane`GO:0051119^molecular_function^sugar transmembrane transporter activity`GO:0071215^biological_process^cellular response to abscisic acid stimulus`GO:0071470^biological_process^cellular response to osmotic stress`GO:0071446^biological_process^cellular response to salicylic acid stimulus`GO:0010150^biological_process^leaf senescence	0.3095	22.354	-6.49074	3.51287	3.145e-11
c29016_g4	sp|P09607|PME21_SOLLC^P09607^Q:4-529,H:1-548^53.64%ID^E:0^RecName: Full=Pectinesterase 2.1;^Eukaryota; Viridiplantae; Streptophyta; Embryophyta; Tracheophyta; Spermatophyta; Magnoliophyta; eudicotyledons; core eudicotyledons; asterids; lamiids; Solanales; Solanaceae; Solanoideae; Solaneae; Solanum; Lycopersicon	PF04043.10^PMEI^Plant invertase/pectin methylesterase inhibitor^48-177^E:1.3e-15`PF01095.14^Pectinesterase^Pectinesterase^218-514^E:2.2e-143	.	GO:0005618^cellular_component^cell wall`GO:0005576^cellular_component^extracellular region`GO:0045330^molecular_function^aspartyl esterase activity`GO:0004857^molecular_function^enzyme inhibitor activity`GO:0030599^molecular_function^pectinesterase activity`GO:0042545^biological_process^cell wall modification`GO:0009835^biological_process^fruit ripening`GO:0043086^biological_process^negative regu…	31.3305	295.786	-3.22871	7.98673	2.15657e-10
c28318_g1	sp|Q9LMM0|GPAT4_ARATH^Q9LMM0^Q:55-520,H:19-491^45%ID^E:6e-133^RecName: Full=Glycerol-3-phosphate 2-O-acyltransferase 4;^Eukaryota; Viridiplantae; Streptophyta; Embryophyta; Tracheophyta; Spermatophyta; Magnoliophyta; eudicotyledons; core eudicotyledons; rosids; malvids; Brassicales; Brassicaceae; Camelineae; Arabidopsis	PF01553.16^Acyltransferase^Acyltransferase^332-431^E:4e-06	.	GO:0016021^cellular_component^integral to membrane`GO:0090447^molecular_function^glycerol-3-phosphate 2-O-acyltransferase activity`GO:0016791^molecular_function^phosphatase activity`GO:0010143^biological_process^cutin biosynthetic process`GO:0008654^biological_process^phospholipid biosynthetic process	91.5755	9.5995	3.2592	6.29273	2.67325e-10
c28865_g1	.	.	.	.	9.9755	121.124	-3.57493	7.06302	4.2772e-10
c28747_g2	sp|Q43191|LOX15_SOLTU^Q43191^Q:5-523,H:344-862^67.12%ID^E:0^RecName: Full=Probable linoleate 9S-lipoxygenase 5;^Eukaryota; Viridiplantae; Streptophyta; Embryophyta; Tracheophyta; Spermatophyta; Magnoliophyta; eudicotyledons; core eudicotyledons; asterids; lamiids; Solanales; Solanaceae; Solanoideae; Solaneae; Solanum	PF00305.14^Lipoxygenase^Lipoxygenase^4-507^E:1.1e-233	.	GO:0005737^cellular_component^cytoplasm`GO:0005506^molecular_function^iron ion binding`GO:0016165^molecular_function^lipoxygenase activity`GO:0031408^biological_process^oxylipin biosynthetic process	0.433	17.845	-5.11584	3.88133	4.2772e-10
c9689_g1	sp|Q9S746|HTH_ARATH^Q9S746^Q:44-554,H:61-588^53.57%ID^E:0^RecName: Full=Protein HOTHEAD;^Eukaryota; Viridiplantae; Streptophyta; Embryophyta; Tracheophyta; Spermatophyta; Magnoliophyta; eudicotyledons; core eudicotyledons; rosids; malvids; Brassicales; Brassicaceae; Camelineae; Arabidopsis	PF00732.14^GMC_oxred_N^GMC oxidoreductase^46-319^E:1.5e-34`PF05199.8^GMC_oxred_C^GMC oxidoreductase^398-543^E:1.8e-30	COG2303^Choline dehydrogenase and related flavoproteins	GO:0005576^cellular_component^extracellular region`GO:0008812^molecular_function^choline dehydrogenase activity`GO:0050660^molecular_function^flavin adenine dinucleotide binding`GO:0046593^molecular_function^mandelonitrile lyase activity`GO:0006066^biological_process^alcohol metabolic process`GO:0007267^biological_process^cell-cell signaling`GO:0009553^biological_process^embryo sac development`GO…	5.1865	52.8975	-3.32271	5.95169	6.97618e-10
c30012_g1	sp|Q43190|LOX14_SOLTU^Q43190^Q:20-882,H:1-860^59.52%ID^E:0^RecName: Full=Probable linoleate 9S-lipoxygenase 4;^Eukaryota; Viridiplantae; Streptophyta; Embryophyta; Tracheophyta; Spermatophyta; Magnoliophyta; eudicotyledons; core eudicotyledons; asterids; lamiids; Solanales; Solanaceae; Solanoideae; Solaneae; Solanum	PF01477.18^PLAT^PLAT/LH2 domain^81-180^E:1.5e-13`PF00305.14^Lipoxygenase^Lipoxygenase^192-866^E:5.3e-295	.	GO:0005737^cellular_component^cytoplasm`GO:0005506^molecular_function^iron ion binding`GO:0016165^molecular_function^lipoxygenase activity`GO:0031408^biological_process^oxylipin biosynthetic process	2.944	34.35	-3.4965	5.57116	3.24983e-09
c21403_g2	sp|Q9ZVN4|Y1500_ARATH^Q9ZVN4^Q:16-51,H:69-104^63.89%ID^E:6e-09^RecName: Full=Probable tyrosine-protein phosphatase At1g05000;^Eukaryota; Viridiplantae; Streptophyta; Embryophyta; Tracheophyta; Spermatophyta; Magnoliophyta; eudicotyledons; core eudicotyledons; rosids; malvids; Brassicales; Brassicaceae; Camelineae; Arabidopsis	PF03162.8^Y_phosphatase2^Tyrosine phosphatase family^16-51^E:4.8e-06	COG2365^Protein tyrosine/serine phosphatase	GO:0004725^molecular_function^protein tyrosine phosphatase activity`GO:0035335^biological_process^peptidyl-tyrosine dephosphorylation	113.397	0	9.11112	2.91077	8.32215e-09
c22032_g3	.	.	.	.	646.694	18.863	5.05872	6.06656	1.43771e-08
c6165_g1	sp|O48780|KCS11_ARATH^O48780^Q:31-442,H:84-495^60.68%ID^E:0^RecName: Full=3-ketoacyl-CoA synthase 11;^Eukaryota; Viridiplantae; Streptophyta; Embryophyta; Tracheophyta; Spermatophyta; Magnoliophyta; eudicotyledons; core eudicotyledons; rosids; malvids; Brassicales; Brassicaceae; Camelineae; Arabidopsis	PF08392.7^FAE1_CUT1_RppA^FAE1/Type III polyketide synthase-like protein^39-327^E:1.2e-129`PF00195.14^Chal_sti_synt_N^Chalcone and stilbene synthases, N-terminal domain^134-244^E:0.00011`PF02797.10^Chal_sti_synt_C^Chalcone and stilbene synthases, C-terminal domain^328-424^E:2.5e-08`PF08541.5^ACP_syn_III_C^3-Oxoacyl-[acyl-carrier-protein (ACP)] synthase III C terminal^345-425^E:3.9e-09	COG3424^Predicted naringenin-chalcone synthase	GO:0016021^cellular_component^integral to membrane`GO:0033807^molecular_function^icosanoyl-CoA synthase activity`GO:0006633^biological_process^fatty acid biosynthetic process`GO:0009409^biological_process^response to cold`GO:0009416^biological_process^response to light stimulus	229.99	29.3905	2.95742	7.45718	2.59987e-08
c22032_g1	.	.	.	.	159.731	4.8255	4.99902	4.05401	7.8625e-08
c25890_g1	sp|Q05047|C72A1_CATRO^Q05047^Q:14-534,H:4-522^48.37%ID^E:0^RecName: Full=Secologanin synthase;^Eukaryota; Viridiplantae; Streptophyta; Embryophyta; Tracheophyta; Spermatophyta; Magnoliophyta; eudicotyledons; core eudicotyledons; asterids; lamiids; Gentianales; Apocynaceae; Rauvolfioideae; Vinceae; Catharanthus	PF00067.17^p450^Cytochrome P450^102-527^E:2.6e-85	.	GO:0016021^cellular_component^integral to membrane`GO:0005774^cellular_component^vacuolar membrane`GO:0009055^molecular_function^electron carrier activity`GO:0020037^molecular_function^heme binding`GO:0005506^molecular_function^iron ion binding`GO:0004497^molecular_function^monooxygenase activity`GO:0016705^molecular_function^oxidoreductase activity, acting on paired donors, with incorporation or…	40.5605	5.3495	2.91342	5.07838	9.62e-08
c24201_g1	sp|P47925|CWPX_ARATH^P47925^Q:25-107,H:29-126^32.35%ID^E:2e-06^RecName: Full=Putative cell wall protein;^Eukaryota; Viridiplantae; Streptophyta; Embryophyta; Tracheophyta; Spermatophyta; Magnoliophyta; eudicotyledons; core eudicotyledons; rosids; malvids; Brassicales; Brassicaceae; Camelineae; Arabidopsis	.	.	GO:0005618^cellular_component^cell wall`GO:0005576^cellular_component^extracellular region	12.056	356.438	-4.80626	5.95242	1.05937e-07
c24959_g2	sp|Q9SKP9|PRP2_ARATH^Q9SKP9^Q:10-250,H:12-253^36.33%ID^E:4e-26^RecName: Full=Proline-rich protein 2;^Eukaryota; Viridiplantae; Streptophyta; Embryophyta; Tracheophyta; Spermatophyta; Magnoliophyta; eudicotyledons; core eudicotyledons; rosids; malvids; Brassicales; Brassicaceae; Camelineae; Arabidopsis	PF01190.12^Pollen_Ole_e_I^Pollen proteins Ole e I like^34-122^E:1e-14	.	GO:0005618^cellular_component^cell wall`GO:0005576^cellular_component^extracellular region`GO:0009664^biological_process^plant-type cell wall organization	66.4975	597.723	-3.13965	7.61839	1.05937e-07
c16593_g1	sp|P48979|PGLR_PRUPE^P48979^Q:5-388,H:1-393^52.67%ID^E:1e-145^RecName: Full=Polygalacturonase;^Eukaryota; Viridiplantae; Streptophyta; Embryophyta; Tracheophyta; Spermatophyta; Magnoliophyta; eudicotyledons; core eudicotyledons; rosids; fabids; Rosales; Rosaceae; Amygdaloideae; Amygdaleae; Prunus	PF12708.2^Pectate_lyase_3^Pectate lyase superfamily protein^28-323^E:5.4e-11`PF00295.12^Glyco_hydro_28^Glycosyl hydrolases family 28^55-378^E:7.2e-93`PF13229.1^Beta_helix^Right handed beta helix region^147-301^E:0.00011	.	GO:0005618^cellular_component^cell wall`GO:0005576^cellular_component^extracellular region`GO:0004650^molecular_function^polygalacturonase activity`GO:0005975^biological_process^carbohydrate metabolic process`GO:0009835^biological_process^fruit ripening	0.0725	8.608	-6.1613	2.31138	5.51124e-07
c28747_g1	.	.	.	.	0.522	14.721	-4.43096	2.83299	5.51124e-07
c27193_g1	sp|Q56YU0|AL2C4_ARATH^Q56YU0^Q:10-406,H:1-399^69.42%ID^E:0^RecName: Full=Aldehyde dehydrogenase family 2 member C4;^Eukaryota; Viridiplantae; Streptophyta; Embryophyta; Tracheophyta; Spermatophyta; Magnoliophyta; eudicotyledons; core eudicotyledons; rosids; malvids; Brassicales; Brassicaceae; Camelineae; Arabidopsis	PF00171.17^Aldedh^Aldehyde dehydrogenase family^37-406^E:5.2e-137	COG1012^NAD-dependent aldehyde dehydrogenases	GO:0005829^cellular_component^cytosol`GO:0004029^molecular_function^aldehyde dehydrogenase (NAD) activity`GO:0050269^molecular_function^coniferyl-aldehyde dehydrogenase activity`GO:0009699^biological_process^phenylpropanoid biosynthetic process	15.231	91.303	-2.57147	5.80822	6.86182e-07
c24959_g1	sp|Q9SKP9|PRP2_ARATH^Q9SKP9^Q:13-118,H:186-285^51.69%ID^E:6e-07^RecName: Full=Proline-rich protein 2;^Eukaryota; Viridiplantae; Streptophyta; Embryophyta; Tracheophyta; Spermatophyta; Magnoliophyta; eudicotyledons; core eudicotyledons; rosids; malvids; Brassicales; Brassicaceae; Camelineae; Arabidopsis	.	.	GO:0005618^cellular_component^cell wall`GO:0005576^cellular_component^extracellular region`GO:0009664^biological_process^plant-type cell wall organization	47.683	284.236	-2.60914	5.79877	8.91083e-07
c27194_g1	sp|Q9SD85|F3PH_ARATH^Q9SD85^Q:10-510,H:4-509^61.1%ID^E:0^RecName: Full=Flavonoid 3'-monooxygenase;^Eukaryota; Viridiplantae; Streptophyta; Embryophyta; Tracheophyta; Spermatophyta; Magnoliophyta; eudicotyledons; core eudicotyledons; rosids; malvids; Brassicales; Brassicaceae; Camelineae; Arabidopsis	PF00067.17^p450^Cytochrome P450^34-487^E:5.3e-100	COG2124^Cytochrome P450	GO:0005789^cellular_component^endoplasmic reticulum membrane`GO:0016021^cellular_component^integral to membrane`GO:0009055^molecular_function^electron carrier activity`GO:0016711^molecular_function^flavonoid 3'-monooxygenase activity`GO:0020037^molecular_function^heme binding`GO:0005506^molecular_function^iron ion binding`GO:0009813^biological_process^flavonoid biosynthetic process`GO:0009733^bio…	195.254	33.849	2.5368	7.57793	8.91083e-07
c4959_g1	sp|Q6Q2C2|HYES_PIG^Q6Q2C2^Q:14-317,H:247-544^33.77%ID^E:4e-57^RecName: Full=Bifunctional epoxide hydrolase 2;^Eukaryota; Metazoa; Chordata; Craniata; Vertebrata; Euteleostomi; Mammalia; Eutheria; Laurasiatheria; Cetartiodactyla; Suina; Suidae; Sus	PF12695.2^Abhydrolase_5^Alpha/beta hydrolase family^27-298^E:8.6e-16`PF12697.2^Abhydrolase_6^Alpha/beta hydrolase family^28-309^E:1.2e-36`PF00561.15^Abhydrolase_1^alpha/beta hydrolase fold^56-307^E:5e-17	COG0596^Predicted hydrolases or acyltransferases (alpha/beta hydrolase superfamily)	GO:0005777^cellular_component^peroxisome`GO:0033885^molecular_function^10-hydroxy-9-(phosphonooxy)octadecanoate phosphatase activity`GO:0004301^molecular_function^epoxide hydrolase activity`GO:0042577^molecular_function^lipid phosphatase activity`GO:0000287^molecular_function^magnesium ion binding`GO:0019439^biological_process^aromatic compound catabolic process`GO:0046839^biological_process^phos…	15.0655	89.069	-2.57759	5.72694	1.66056e-06
c21491_g2	.	PF01190.12^Pollen_Ole_e_I^Pollen proteins Ole e I like^28-98^E:2.5e-14	.	.	1.613	40.1505	-4.72241	3.01513	1.93538e-06
c39415_g1	.	.	.	.	128.267	0	7.8202	1.76649	2.70237e-06
c35818_g1	.	PF04398.7^DUF538^Protein of unknown function, DUF538^21-132^E:5.2e-22	.	.	14.91	0	7.69102	1.64136	3.18993e-06
c18348_g1	.	.	.	.	0.4945	10.3615	-4.18482	2.43911	3.21007e-06
c23724_g4	sp|Q6K973|SUS6_ORYSJ^Q6K973^Q:2-402,H:286-687^82.59%ID^E:0^RecName: Full=Sucrose synthase 6;^Eukaryota; Viridiplantae; Streptophyta; Embryophyta; Tracheophyta; Spermatophyta; Magnoliophyta; Liliopsida; Poales; Poaceae; BEP clade; Ehrhartoideae; Oryzeae; Oryza	PF00862.14^Sucrose_synth^Sucrose synthase^1-271^E:1.2e-147`PF00534.15^Glycos_transf_1^Glycosyl transferases group 1^279-401^E:1.7e-12	.	GO:0005618^cellular_component^cell wall`GO:0016157^molecular_function^sucrose synthase activity`GO:0009058^biological_process^biosynthetic process`GO:0080165^biological_process^callose deposition in phloem sieve plate`GO:0005985^biological_process^sucrose metabolic process	0.296	8.0895	-4.64549	2.23875	4.61267e-06
c23986_g1	.	.	.	.	2.253	32.6765	-3.80058	3.17152	6.89871e-06
c19620_g1	.	PF05142.7^DUF702^Domain of unknown function (DUF702)^139-293^E:2.7e-64	.	.	9.7255	0.4565	4.25586	2.2935	9.435e-06
c18128_g1	.	PF00011.16^HSP20^Hsp20/alpha crystallin family^21-112^E:9.3e-09	.	.	0.1905	16.7595	-5.7275	1.92024	9.91151e-06
c23127_g3	sp|Q69XJ4|HMOX1_ORYSJ^Q69XJ4^Q:14-224,H:79-289^69.67%ID^E:1e-108^RecName: Full=Heme oxygenase 1, chloroplastic;^Eukaryota; Viridiplantae; Streptophyta; Embryophyta; Tracheophyta; Spermatophyta; Magnoliophyta; Liliopsida; Poales; Poaceae; BEP clade; Ehrhartoideae; Oryzeae; Oryza	PF01126.15^Heme_oxygenase^Heme oxygenase^27-219^E:7.4e-14	.	GO:0009507^cellular_component^chloroplast`GO:0020037^molecular_function^heme binding`GO:0004392^molecular_function^heme oxygenase (decyclizing) activity`GO:0046872^molecular_function^metal ion binding`GO:0010019^biological_process^chloroplast-nucleus signaling pathway`GO:0006788^biological_process^heme oxidation`GO:0010229^biological_process^inflorescence development`GO:0048573^biological_process…	3.177	25.191	-3.02671	3.59094	1.258e-05
c23490_g1	.	PF00011.16^HSP20^Hsp20/alpha crystallin family^22-104^E:1.3e-05	.	.	0.513	15.9585	-4.48178	2.0393	1.29294e-05
c30519_g1	sp|Q8LC95|ENL3_ARATH^Q8LC95^Q:16-145,H:3-130^44.27%ID^E:5e-27^RecName: Full=Early nodulin-like protein 3;^Eukaryota; Viridiplantae; Streptophyta; Embryophyta; Tracheophyta; Spermatophyta; Magnoliophyta; eudicotyledons; core eudicotyledons; rosids; malvids; Brassicales; Brassicaceae; Camelineae; Arabidopsis	PF02298.12^Cu_bind_like^Plastocyanin-like domain^56-132^E:1.5e-22	.	GO:0046658^cellular_component^anchored to plasma membrane`GO:0009506^cellular_component^plasmodesma`GO:0005507^molecular_function^copper ion binding`GO:0009055^molecular_function^electron carrier activity	4.8615	41.3255	-3.1245	3.93668	1.29294e-05
c24383_g1	.	.	.	.	104.234	2.5505	5.24365	4.07647	1.36e-05
c19464_g1	sp|Q93VR4|ML423_ARATH^Q93VR4^Q:5-73,H:7-75^56.52%ID^E:2e-21^RecName: Full=MLP-like protein 423;^Eukaryota; Viridiplantae; Streptophyta; Embryophyta; Tracheophyta; Spermatophyta; Magnoliophyta; eudicotyledons; core eudicotyledons; rosids; malvids; Brassicales; Brassicaceae; Camelineae; Arabidopsis	PF00407.14^Bet_v_1^Pathogenesis-related protein Bet v I family^2-74^E:3.9e-16	.	GO:0016020^cellular_component^membrane`GO:0006952^biological_process^defense response`GO:0009607^biological_process^response to biotic stimulus	5.148	126.251	-4.45267	2.07112	1.48974e-05
c25470_g2	.	.	.	.	13.4465	146.663	-3.39524	3.78848	1.61282e-05
c36922_g1	sp|P45727|PALY_PERAE^P45727^Q:1-113,H:508-620^74.34%ID^E:6e-56^RecName: Full=Phenylalanine ammonia-lyase;^Eukaryota; Viridiplantae; Streptophyta; Embryophyta; Tracheophyta; Spermatophyta; Magnoliophyta; magnoliids; Laurales; Lauraceae; Persea	.	.	GO:0005737^cellular_component^cytoplasm`GO:0045548^molecular_function^phenylalanine ammonia-lyase activity`GO:0009800^biological_process^cinnamic acid biosynthetic process`GO:0006559^biological_process^L-phenylalanine catabolic process	44.1265	5.0445	3.14054	3.09325	1.6354e-05
c8536_g1	sp|Q9LFR7|CXE17_ARATH^Q9LFR7^Q:19-333,H:28-342^35.35%ID^E:7e-53^RecName: Full=Probable carboxylesterase 17;^Eukaryota; Viridiplantae; Streptophyta; Embryophyta; Tracheophyta; Spermatophyta; Magnoliophyta; eudicotyledons; core eudicotyledons; rosids; malvids; Brassicales; Brassicaceae; Camelineae; Arabidopsis	PF10340.4^DUF2424^Protein of unknown function (DUF2424)^85-181^E:1.1e-06`PF07859.8^Abhydrolase_3^alpha/beta hydrolase fold^91-305^E:2.7e-51`PF12697.2^Abhydrolase_6^Alpha/beta hydrolase family^92-306^E:7.1e-06	COG0657^Esterase/lipase	GO:0004091^molecular_function^carboxylesterase activity`GO:0080030^molecular_function^methyl indole-3-acetate esterase activity`GO:0080032^molecular_function^methyl jasmonate esterase activity`GO:0080031^molecular_function^methyl salicylate esterase activity`GO:0050253^molecular_function^retinyl-palmitate esterase activity	78.626	346.572	-2.14001	7.78253	1.84098e-05
c23724_g5	sp|Q6K973|SUS6_ORYSJ^Q6K973^Q:1-265,H:355-620^77.82%ID^E:3e-153^RecName: Full=Sucrose synthase 6;^Eukaryota; Viridiplantae; Streptophyta; Embryophyta; Tracheophyta; Spermatophyta; Magnoliophyta; Liliopsida; Poales; Poaceae; BEP clade; Ehrhartoideae; Oryzeae; Oryza	PF00862.14^Sucrose_synth^Sucrose synthase^2-200^E:2.5e-103	.	GO:0005618^cellular_component^cell wall`GO:0016157^molecular_function^sucrose synthase activity`GO:0009058^biological_process^biosynthetic process`GO:0080165^biological_process^callose deposition in phloem sieve plate`GO:0005985^biological_process^sucrose metabolic process	0	8.1685	-7.59133	1.54206	1.91695e-05
c29867_g1	sp|Q6ET36|CPS1_ORYSJ^Q6ET36^Q:1-84,H:432-515^58.33%ID^E:4e-28^RecName: Full=Ent-copalyl diphosphate synthase 1, chloroplastic;^Eukaryota; Viridiplantae; Streptophyta; Embryophyta; Tracheophyta; Spermatophyta; Magnoliophyta; Liliopsida; Poales; Poaceae; BEP clade; Ehrhartoideae; Oryzeae; Oryza	PF01397.16^Terpene_synth^Terpene synthase, N-terminal domain^1-75^E:6.5e-17	NOG14896^Syn-Copalyl diphosphate synthase	GO:0009507^cellular_component^chloroplast`GO:0009905^molecular_function^ent-copalyl diphosphate synthase activity`GO:0000287^molecular_function^magnesium ion binding`GO:0010333^molecular_function^terpene synthase activity`GO:0009686^biological_process^gibberellin biosynthetic process`GO:0009685^biological_process^gibberellin metabolic process	26.305	5.135	2.37109	4.9467	2.10642e-05
c35002_g1	sp|Q94CH6|EXL3_ARATH^Q94CH6^Q:14-324,H:18-329^51.28%ID^E:2e-106^RecName: Full=GDSL esterase/lipase EXL3;^Eukaryota; Viridiplantae; Streptophyta; Embryophyta; Tracheophyta; Spermatophyta; Magnoliophyta; eudicotyledons; core eudicotyledons; rosids; malvids; Brassicales; Brassicaceae; Camelineae; Arabidopsis	PF00657.17^Lipase_GDSL^GDSL-like Lipase/Acylhydrolase^40-293^E:1.7e-15	COG3240^Phospholipase/lecithinase/hemolysin	GO:0005576^cellular_component^extracellular region`GO:0016298^molecular_function^lipase activity`GO:0016042^biological_process^lipid catabolic process	0	8.565	-8.05944	1.98813	2.8305e-05
c4778_g1	.	.	.	.	0.2405	19.4995	-5.62275	1.82161	3.35467e-05
c26580_g1	sp|Q9M3B0|PME34_ARATH^Q9M3B0^Q:27-395,H:69-438^55.12%ID^E:5e-149^RecName: Full=Probable pectinesterase/pectinesterase inhibitor 34;^Eukaryota; Viridiplantae; Streptophyta; Embryophyta; Tracheophyta; Spermatophyta; Magnoliophyta; eudicotyledons; core eudicotyledons; rosids; malvids; Brassicales; Brassicaceae; Camelineae; Arabidopsis	PF04043.10^PMEI^Plant invertase/pectin methylesterase inhibitor^50-194^E:7.9e-31`PF01095.14^Pectinesterase^Pectinesterase^241-395^E:1.1e-68	COG4677^Pectin methylesterase	GO:0005618^cellular_component^cell wall`GO:0016021^cellular_component^integral to membrane`GO:0045330^molecular_function^aspartyl esterase activity`GO:0004857^molecular_function^enzyme inhibitor activity`GO:0030599^molecular_function^pectinesterase activity`GO:0042545^biological_process^cell wall modification`GO:0043086^biological_process^negative regulation of catalytic activity`GO:0045490^biolo…	56.9185	239.62	-2.06618	7.23139	4.10217e-05
c29789_g1	.	.	.	.	32.194	176.204	-2.50664	6.78334	5.35319e-05
c22402_g2	sp|Q9SW93|SCA_LILLO^Q9SW93^Q:2-80,H:35-113^67.09%ID^E:3e-30^RecName: Full=Stigma/stylar cysteine-rich adhesin;^Eukaryota; Viridiplantae; Streptophyta; Embryophyta; Tracheophyta; Spermatophyta; Magnoliophyta; Liliopsida; Liliales; Liliaceae; Lilium	PF00234.17^Tryp_alpha_amyl^Protease inhibitor/seed storage/LTP family^1-76^E:3e-06`PF14368.1^LTP_2^Probable lipid transfer^2-67^E:3.3e-05	.	GO:0008289^molecular_function^lipid binding`GO:0006869^biological_process^lipid transport	61.497	325.901	-2.41278	4.57409	5.39143e-05
c28820_g5	sp|P53797|PSY_NARPS^P53797^Q:41-300,H:67-326^83.91%ID^E:1e-156^RecName: Full=Phytoene synthase, chloroplastic;^Eukaryota; Viridiplantae; Streptophyta; Embryophyta; Tracheophyta; Spermatophyta; Magnoliophyta; Liliopsida; Asparagales; Amaryllidaceae; Amaryllidoideae; Narcissus	PF00494.14^SQS_PSY^Squalene/phytoene synthase^112-299^E:1.2e-60	.	GO:0009507^cellular_component^chloroplast`GO:0016767^molecular_function^geranylgeranyl-diphosphate geranylgeranyltransferase activity`GO:0016117^biological_process^carotenoid biosynthetic process	6.8585	36.0955	-2.38446	4.21946	5.39143e-05
c23633_g1	sp|A1YTM8|MT3A_ORYSJ^A1YTM8^Q:14-52,H:1-39^66.67%ID^E:5e-12^RecName: Full=Metallothionein-like protein 3A;^Eukaryota; Viridiplantae; Streptophyta; Embryophyta; Tracheophyta; Spermatophyta; Magnoliophyta; Liliopsida; Poales; Poaceae; BEP clade; Ehrhartoideae; Oryzeae; Oryza	.	.	GO:0046872^molecular_function^metal ion binding	173.393	5.35	4.92972	4.5159	5.7868e-05
c29815_g1	sp|Q9XIW1|XTH5_ARATH^Q9XIW1^Q:4-293,H:5-293^82.76%ID^E:0^RecName: Full=Probable xyloglucan endotransglucosylase/hydrolase protein 5;^Eukaryota; Viridiplantae; Streptophyta; Embryophyta; Tracheophyta; Spermatophyta; Magnoliophyta; eudicotyledons; core eudicotyledons; rosids; malvids; Brassicales; Brassicaceae; Camelineae; Arabidopsis	PF00722.16^Glyco_hydro_16^Glycosyl hydrolases family 16^32-213^E:3.6e-60`PF06955.7^XET_C^Xyloglucan endo-transglycosylase (XET) C-terminus^237-287^E:2.7e-18	COG2273^Beta-glucanase/Beta-glucan synthetase	GO:0048046^cellular_component^apoplast`GO:0005618^cellular_component^cell wall`GO:0004553^molecular_function^hydrolase activity, hydrolyzing O-glycosyl compounds`GO:0016762^molecular_function^xyloglucan:xyloglucosyl transferase activity`GO:0006073^biological_process^cellular glucan metabolic process	49.871	400.016	-3.03079	8.06562	6.16667e-05
c21279_g1	sp|P27521|CA4_ARATH^P27521^Q:15-261,H:1-249^83.13%ID^E:4e-151^RecName: Full=Chlorophyll a-b binding protein 4, chloroplastic;^Eukaryota; Viridiplantae; Streptophyta; Embryophyta; Tracheophyta; Spermatophyta; Magnoliophyta; eudicotyledons; core eudicotyledons; rosids; malvids; Brassicales; Brassicaceae; Camelineae; Arabidopsis	PF00504.16^Chloroa_b-bind^Chlorophyll A-B binding protein^76-235^E:1.1e-43	.	GO:0009941^cellular_component^chloroplast envelope`GO:0009535^cellular_component^chloroplast thylakoid membrane`GO:0016021^cellular_component^integral to membrane`GO:0009522^cellular_component^photosystem I`GO:0009523^cellular_component^photosystem II`GO:0010287^cellular_component^plastoglobule`GO:0016168^molecular_function^chlorophyll binding`GO:0046872^molecular_function^metal ion binding`GO:00…	2.6105	21.994	-2.97739	2.98885	6.29e-05
c29443_g2	.	.	.	.	13.9225	73.1865	-2.39933	4.1499	8.78226e-05
c25714_g2	sp|Q9FK75|GDL82_ARATH^Q9FK75^Q:14-182,H:1-170^63.53%ID^E:2e-71^RecName: Full=GDSL esterase/lipase At5g45670;^Eukaryota; Viridiplantae; Streptophyta; Embryophyta; Tracheophyta; Spermatophyta; Magnoliophyta; eudicotyledons; core eudicotyledons; rosids; malvids; Brassicales; Brassicaceae; Camelineae; Arabidopsis	PF00657.17^Lipase_GDSL^GDSL-like Lipase/Acylhydrolase^42-181^E:5.1e-16	NOG129162^Protein involved in glucosinolate catabolic process	GO:0005576^cellular_component^extracellular region`GO:0016788^molecular_function^hydrolase activity, acting on ester bonds`GO:0016042^biological_process^lipid catabolic process	9.7335	57.817	-2.54408	3.69812	9.08556e-05
c24452_g1	sp|Q8L9A9|XTH8_ARATH^Q8L9A9^Q:2-297,H:9-301^71.14%ID^E:4e-160^RecName: Full=Probable xyloglucan endotransglucosylase/hydrolase protein 8;^Eukaryota; Viridiplantae; Streptophyta; Embryophyta; Tracheophyta; Spermatophyta; Magnoliophyta; eudicotyledons; core eudicotyledons; rosids; malvids; Brassicales; Brassicaceae; Camelineae; Arabidopsis	PF00722.16^Glyco_hydro_16^Glycosyl hydrolases family 16^37-219^E:2.5e-54`PF06955.7^XET_C^Xyloglucan endo-transglycosylase (XET) C-terminus^244-295^E:7.5e-15	COG2273^Beta-glucanase/Beta-glucan synthetase	GO:0048046^cellular_component^apoplast`GO:0005618^cellular_component^cell wall`GO:0004553^molecular_function^hydrolase activity, hydrolyzing O-glycosyl compounds`GO:0016762^molecular_function^xyloglucan:xyloglucosyl transferase activity`GO:0006073^biological_process^cellular glucan metabolic process	6.2065	34.799	-2.52929	4.00342	9.83527e-05
c22219_g1	.	.	.	.	0.7755	19.9605	-4.36462	1.98729	0.000101089
c19456_g1	sp|Q2QM77|PID_ORYSJ^Q2QM77^Q:3-351,H:92-442^47.8%ID^E:4e-101^RecName: Full=Protein kinase PINOID;^Eukaryota; Viridiplantae; Streptophyta; Embryophyta; Tracheophyta; Spermatophyta; Magnoliophyta; Liliopsida; Poales; Poaceae; BEP clade; Ehrhartoideae; Oryzeae; Oryza	PF07714.12^Pkinase_Tyr^Protein tyrosine kinase^23-220^E:3.8e-19`PF00069.20^Pkinase^Protein kinase domain^24-336^E:1.8e-48`PF07714.12^Pkinase_Tyr^Protein tyrosine kinase^235-300^E:1.2e-06	.	GO:0009986^cellular_component^cell surface`GO:0005524^molecular_function^ATP binding`GO:0004674^molecular_function^protein serine/threonine kinase activity`GO:0009734^biological_process^auxin mediated signaling pathway`GO:0009926^biological_process^auxin polar transport`GO:0048825^biological_process^cotyledon development`GO:0009908^biological_process^flower development`GO:0009958^biological_proce…	2.897	16.776	-2.55414	3.54868	0.000110351
c30288_g1	sp|Q8GSM7|HST_TOBAC^Q8GSM7^Q:1-323,H:122-435^63.5%ID^E:1e-149^RecName: Full=Shikimate O-hydroxycinnamoyltransferase;^Eukaryota; Viridiplantae; Streptophyta; Embryophyta; Tracheophyta; Spermatophyta; Magnoliophyta; eudicotyledons; core eudicotyledons; asterids; lamiids; Solanales; Solanaceae; Nicotianoideae; Nicotianeae; Nicotiana	PF02458.10^Transferase^Transferase family^3-323^E:8.3e-63	.	GO:0047172^molecular_function^shikimate O-hydroxycinnamoyltransferase activity	5.0245	46.0525	-3.14101	4.45095	0.000112786
c17980_g1	.	PF14009.1^DUF4228^Domain of unknown function (DUF4228)^9-138^E:1.5e-20	.	.	2.5075	22.6685	-3.08702	2.92516	0.000134329
c28191_g1	.	PF13839.1^PC-Esterase^GDSL/SGNH-like Acyl-Esterase family found in Pmr5 and Cas1p^1-162^E:1.4e-41	.	.	28.766	2.4165	3.28108	2.34965	0.00014467
c25714_g1	sp|Q9C7N4|GDL15_ARATH^Q9C7N4^Q:1-195,H:167-361^65.31%ID^E:1e-85^RecName: Full=GDSL esterase/lipase At1g29670;^Eukaryota; Viridiplantae; Streptophyta; Embryophyta; Tracheophyta; Spermatophyta; Magnoliophyta; eudicotyledons; core eudicotyledons; rosids; malvids; Brassicales; Brassicaceae; Camelineae; Arabidopsis	PF00657.17^Lipase_GDSL^GDSL-like Lipase/Acylhydrolase^1-175^E:3.6e-20	COG3240^Phospholipase/lecithinase/hemolysin	GO:0048046^cellular_component^apoplast`GO:0005618^cellular_component^cell wall`GO:0009534^cellular_component^chloroplast thylakoid`GO:0016788^molecular_function^hydrolase activity, acting on ester bonds`GO:0016042^biological_process^lipid catabolic process	8.655	47.8765	-2.47107	3.71896	0.00015261
c7112_g1	.	.	.	.	0	12.65	-7.37608	1.34986	0.00016841
c1468_g1	.	.	.	.	52.8765	8.9715	2.56892	3.83894	0.000177717
c24352_g1	sp|O48766|GUN11_ARATH^O48766^Q:1-402,H:106-503^70.4%ID^E:0^RecName: Full=Endoglucanase 11;^Eukaryota; Viridiplantae; Streptophyta; Embryophyta; Tracheophyta; Spermatophyta; Magnoliophyta; eudicotyledons; core eudicotyledons; rosids; malvids; Brassicales; Brassicaceae; Camelineae; Arabidopsis	PF00759.14^Glyco_hydro_9^Glycosyl hydrolase family 9^1-401^E:6.3e-123	NOG05134^Glycoside hydrolase family 9	GO:0005576^cellular_component^extracellular region`GO:0008810^molecular_function^cellulase activity`GO:0030245^biological_process^cellulose catabolic process	3.2715	19.084	-2.56289	3.69774	0.000180837
c20239_g1	sp|P46690|GASA4_ARATH^P46690^Q:13-122,H:3-106^45.05%ID^E:4e-26^RecName: Full=Gibberellin-regulated protein 4;^Eukaryota; Viridiplantae; Streptophyta; Embryophyta; Tracheophyta; Spermatophyta; Magnoliophyta; eudicotyledons; core eudicotyledons; rosids; malvids; Brassicales; Brassicaceae; Camelineae; Arabidopsis	PF02704.9^GASA^Gibberellin regulated protein^63-122^E:3.3e-24	.	GO:0005576^cellular_component^extracellular region`GO:0045454^biological_process^cell redox homeostasis`GO:0009740^biological_process^gibberellic acid mediated signaling pathway	20.1705	83.8735	-2.04728	4.73989	0.000193538
c30040_g1	.	.	.	.	181.298	36.1465	2.27195	5.83769	0.000209667
c8943_g1	sp|Q9C518|TCP8_ARATH^Q9C518^Q:1-221,H:82-391^34.29%ID^E:1e-28^RecName: Full=Transcription factor TCP8;^Eukaryota; Viridiplantae; Streptophyta; Embryophyta; Tracheophyta; Spermatophyta; Magnoliophyta; eudicotyledons; core eudicotyledons; rosids; malvids; Brassicales; Brassicaceae; Camelineae; Arabidopsis	PF03634.8^TCP^TCP family transcription factor^1-135^E:9.1e-21	.	GO:0005634^cellular_component^nucleus`GO:0001047^molecular_function^core promoter binding`GO:0003700^molecular_function^sequence-specific DNA binding transcription factor activity`GO:0006351^biological_process^transcription, DNA-dependent	0.304	8.209	-4.21136	1.36139	0.000218783
c10569_g1	sp|Q84Q77|HS17A_ORYSJ^Q84Q77^Q:18-101,H:55-147^30.53%ID^E:1e-06^RecName: Full=17.9 kDa class I heat shock protein;^Eukaryota; Viridiplantae; Streptophyta; Embryophyta; Tracheophyta; Spermatophyta; Magnoliophyta; Liliopsida; Poales; Poaceae; BEP clade; Ehrhartoideae; Oryzeae; Oryza	PF04969.11^CS^CS domain^17-89^E:0.0054`PF00011.16^HSP20^Hsp20/alpha crystallin family^22-112^E:3.5e-09	COG0071^Molecular chaperone (small heat shock protein)	GO:0005634^cellular_component^nucleus`GO:0009408^biological_process^response to heat	0	9.377	-6.9081	0.983588	0.000218783
c22608_g1	.	.	.	.	0.687	9.2325	-3.92902	2.05422	0.000218783
c25470_g1	.	.	.	.	164.829	654.455	-1.98603	7.27762	0.000269571
c12991_g1	sp|Q682H0|HA22F_ARATH^Q682H0^Q:9-164,H:1-158^67.72%ID^E:1e-77^RecName: Full=HVA22-like protein f;^Eukaryota; Viridiplantae; Streptophyta; Embryophyta; Tracheophyta; Spermatophyta; Magnoliophyta; eudicotyledons; core eudicotyledons; rosids; malvids; Brassicales; Brassicaceae; Camelineae; Arabidopsis	PF03134.14^TB2_DP1_HVA22^TB2/DP1, HVA22 family^22-108^E:2.5e-29	COG5052^Protein involved in membrane traffic	GO:0016021^cellular_component^integral to membrane	0	8.0435	-6.95872	1.03355	0.00031893
c30037_g1	sp|Q43191|LOX15_SOLTU^Q43191^Q:1-876,H:1-862^62.37%ID^E:0^RecName: Full=Probable linoleate 9S-lipoxygenase 5;^Eukaryota; Viridiplantae; Streptophyta; Embryophyta; Tracheophyta; Spermatophyta; Magnoliophyta; eudicotyledons; core eudicotyledons; asterids; lamiids; Solanales; Solanaceae; Solanoideae; Solaneae; Solanum	PF01477.18^PLAT^PLAT/LH2 domain^73-169^E:1.4e-11`PF00305.14^Lipoxygenase^Lipoxygenase^180-854^E:1.5e-292	.	GO:0005737^cellular_component^cytoplasm`GO:0005506^molecular_function^iron ion binding`GO:0016165^molecular_function^lipoxygenase activity`GO:0031408^biological_process^oxylipin biosynthetic process	9.8075	37.692	-1.92405	5.95053	0.000349444
c28751_g1	sp|Q942D4|BURP3_ORYSJ^Q942D4^Q:64-305,H:182-425^62.6%ID^E:3e-106^RecName: Full=BURP domain-containing protein 3;^Eukaryota; Viridiplantae; Streptophyta; Embryophyta; Tracheophyta; Spermatophyta; Magnoliophyta; Liliopsida; Poales; Poaceae; BEP clade; Ehrhartoideae; Oryzeae; Oryza	PF03181.10^BURP^BURP domain^94-308^E:2e-88	.	.	191.543	853.195	-2.17652	9.03956	0.00036189
c3986_g1	sp|Q9FVV1|GDL28_ARATH^Q9FVV1^Q:1-259,H:79-341^33.58%ID^E:4e-42^RecName: Full=GDSL esterase/lipase At1g71250;^Eukaryota; Viridiplantae; Streptophyta; Embryophyta; Tracheophyta; Spermatophyta; Magnoliophyta; eudicotyledons; core eudicotyledons; rosids; malvids; Brassicales; Brassicaceae; Camelineae; Arabidopsis	PF00657.17^Lipase_GDSL^GDSL-like Lipase/Acylhydrolase^30-259^E:1.3e-13	COG3240^Phospholipase/lecithinase/hemolysin	GO:0005576^cellular_component^extracellular region`GO:0016298^molecular_function^lipase activity`GO:0016042^biological_process^lipid catabolic process	0	4.8815	-6.83349	0.929124	0.000408
c24227_g2	sp|Q9S9K9|MYB3_ARATH^Q9S9K9^Q:17-115,H:30-134^44.76%ID^E:2e-24^RecName: Full=Transcription factor MYB3;^Eukaryota; Viridiplantae; Streptophyta; Embryophyta; Tracheophyta; Spermatophyta; Magnoliophyta; eudicotyledons; core eudicotyledons; rosids; malvids; Brassicales; Brassicaceae; Camelineae; Arabidopsis	PF00249.26^Myb_DNA-binding^Myb-like DNA-binding domain^50-91^E:4.5e-10`PF13921.1^Myb_DNA-bind_6^Myb-like DNA-binding domain^52-96^E:2.8e-05	COG5147^Myb superfamily proteins, including transcription factors and mRNA splicing factors	GO:0005634^cellular_component^nucleus`GO:0003682^molecular_function^chromatin binding`GO:0003677^molecular_function^DNA binding`GO:0003700^molecular_function^sequence-specific DNA binding transcription factor activity`GO:0009800^biological_process^cinnamic acid biosynthetic process`GO:0009892^biological_process^negative regulation of metabolic process`GO:0009737^biological_process^response to abs…	28.1965	2.997	3.29218	2.42168	0.000413816
c23585_g1	sp|Q682H0|HA22F_ARATH^Q682H0^Q:1-137,H:20-158^67.63%ID^E:3e-67^RecName: Full=HVA22-like protein f;^Eukaryota; Viridiplantae; Streptophyta; Embryophyta; Tracheophyta; Spermatophyta; Magnoliophyta; eudicotyledons; core eudicotyledons; rosids; malvids; Brassicales; Brassicaceae; Camelineae; Arabidopsis	PF03134.14^TB2_DP1_HVA22^TB2/DP1, HVA22 family^2-81^E:5.9e-27	COG5052^Protein involved in membrane traffic	GO:0016021^cellular_component^integral to membrane	0.522	13.002	-4.12475	1.29856	0.000413816
c18386_g1	.	.	.	.	69.4785	4.901	3.73201	2.686	0.000424779
c37020_g1	.	.	.	.	1.156	9.9275	-3.16491	2.25406	0.000435462
c29455_g1	.	PF07712.7^SURNod19^Stress up-regulated Nod 19^43-418^E:3.5e-168	.	.	164.202	44.387	2.1074	6.97983	0.000456025
c36893_g1	.	.	.	.	11.9855	60.217	-2.36599	5.49388	0.000456025
c19815_g1	.	.	.	.	28.808	6.7435	2.05736	4.68067	0.000465926
c28679_g2	sp|P51091|LDOX_MALDO^P51091^Q:8-290,H:51-345^22.92%ID^E:3e-17^RecName: Full=Leucoanthocyanidin dioxygenase;^Eukaryota; Viridiplantae; Streptophyta; Embryophyta; Tracheophyta; Spermatophyta; Magnoliophyta; eudicotyledons; core eudicotyledons; rosids; fabids; Rosales; Rosaceae; Amygdaloideae; Maleae; Malus	PF14226.1^DIOX_N^non-haem dioxygenase in morphine synthesis N-terminal^8-86^E:1.4e-06`PF03171.15^2OG-FeII_Oxy^2OG-Fe(II) oxygenase superfamily^162-254^E:9.3e-12	.	GO:0031418^molecular_function^L-ascorbic acid binding`GO:0050589^molecular_function^leucocyanidin oxygenase activity`GO:0046872^molecular_function^metal ion binding`GO:0016702^molecular_function^oxidoreductase activity, acting on single donors with incorporation of molecular oxygen, incorporation of two atoms of oxygen`GO:0009718^biological_process^anthocyanin-containing compound biosynthetic pro…	62.9905	243.339	-1.96539	7.3267	0.000475585
c16635_g1	.	.	.	.	20.943	0.949	4.1623	2.14848	0.000485012
c33440_g1	.	.	.	.	15.594	2.674	2.55311	3.06812	0.000554119
c30478_g1	sp|P04793|HSP13_SOYBN^P04793^Q:1-68,H:68-144^37.66%ID^E:3e-06^RecName: Full=17.5 kDa class I heat shock protein;^Eukaryota; Viridiplantae; Streptophyta; Embryophyta; Tracheophyta; Spermatophyta; Magnoliophyta; eudicotyledons; core eudicotyledons; rosids; fabids; Fabales; Fabaceae; Papilionoideae; Phaseoleae; Glycine	.	.	GO:0005737^cellular_component^cytoplasm`GO:0006950^biological_process^response to stress	0	11.537	-6.68339	0.809636	0.000571818
c5109_g1	.	.	.	.	48.2595	8.085	2.57388	3.14076	0.000571818
c23076_g1	sp|Q8LEJ6|FLA11_ARATH^Q8LEJ6^Q:1-197,H:1-197^63.64%ID^E:4e-83^RecName: Full=Fasciclin-like arabinogalactan protein 11;^Eukaryota; Viridiplantae; Streptophyta; Embryophyta; Tracheophyta; Spermatophyta; Magnoliophyta; eudicotyledons; core eudicotyledons; rosids; malvids; Brassicales; Brassicaceae; Camelineae; Arabidopsis	PF02469.17^Fasciclin^Fasciclin domain^46-180^E:9.2e-21	.	GO:0031225^cellular_component^anchored to membrane`GO:0005886^cellular_component^plasma membrane`GO:0009834^biological_process^secondary cell wall biogenesis	23.6955	85.9395	-1.85443	5.47788	0.000571818
c9330_g1	sp|O49484|ASK11_ARATH^O49484^Q:7-149,H:4-144^51.05%ID^E:3e-45^RecName: Full=SKP1-like protein 11;^Eukaryota; Viridiplantae; Streptophyta; Embryophyta; Tracheophyta; Spermatophyta; Magnoliophyta; eudicotyledons; core eudicotyledons; rosids; malvids; Brassicales; Brassicaceae; Camelineae; Arabidopsis	PF03931.10^Skp1_POZ^Skp1 family, tetramerisation domain^7-67^E:4.6e-17`PF01466.14^Skp1^Skp1 family, dimerisation domain^81-149^E:3e-30	COG5201^SCF ubiquitin ligase, SKP1 component	GO:0005634^cellular_component^nucleus`GO:0016567^biological_process^protein ubiquitination`GO:0006511^biological_process^ubiquitin-dependent protein catabolic process	0	9.474	-6.89379	0.986731	0.000571818
c12460_g1	sp|Q8GT20|BEBT_TOBAC^Q8GT20^Q:18-453,H:6-442^53.65%ID^E:1e-157^RecName: Full=Benzyl alcohol O-benzoyltransferase;^Eukaryota; Viridiplantae; Streptophyta; Embryophyta; Tracheophyta; Spermatophyta; Magnoliophyta; eudicotyledons; core eudicotyledons; asterids; lamiids; Solanales; Solanaceae; Nicotianoideae; Nicotianeae; Nicotiana	PF02458.10^Transferase^Transferase family^24-452^E:6.4e-94	.	GO:0016747^molecular_function^transferase activity, transferring acyl groups other than amino-acyl groups	28.691	106.007	-1.89753	6.60196	0.000621933
c23182_g1	sp|Q6ZLP5|CIPKN_ORYSJ^Q6ZLP5^Q:1-410,H:22-434^79.18%ID^E:0^RecName: Full=CBL-interacting protein kinase 23;^Eukaryota; Viridiplantae; Streptophyta; Embryophyta; Tracheophyta; Spermatophyta; Magnoliophyta; Liliopsida; Poales; Poaceae; BEP clade; Ehrhartoideae; Oryzeae; Oryza	PF00069.20^Pkinase^Protein kinase domain^1-247^E:9.2e-71`PF07714.12^Pkinase_Tyr^Protein tyrosine kinase^1-243^E:6.2e-37`PF03822.9^NAF^NAF domain^285-346^E:1.5e-19	COG0515^Serine/threonine protein kinase	GO:0005829^cellular_component^cytosol`GO:0005634^cellular_component^nucleus`GO:0005886^cellular_component^plasma membrane`GO:0005524^molecular_function^ATP binding`GO:0004674^molecular_function^protein serine/threonine kinase activity`GO:0010107^biological_process^potassium ion import`GO:0007584^biological_process^response to nutrient`GO:0009414^biological_process^response to water deprivation`GO…	14.07	2.359	2.55592	3.20017	0.000635763
c20769_g1	.	.	.	.	91.522	362.045	-1.99845	6.49722	0.000635763
c24503_g1	sp|F4JJL0|ENDO4_ARATH^F4JJL0^Q:9-284,H:12-293^57.45%ID^E:1e-116^RecName: Full=Endonuclease 4;^Eukaryota; Viridiplantae; Streptophyta; Embryophyta; Tracheophyta; Spermatophyta; Magnoliophyta; eudicotyledons; core eudicotyledons; rosids; malvids; Brassicales; Brassicaceae; Camelineae; Arabidopsis	PF02265.11^S1-P1_nuclease^S1/P1 Nuclease^22-282^E:5e-82	.	GO:0004519^molecular_function^endonuclease activity`GO:0046872^molecular_function^metal ion binding`GO:0003676^molecular_function^nucleic acid binding`GO:0006308^biological_process^DNA catabolic process`GO:0090305^biological_process^nucleic acid phosphodiester bond hydrolysis	51.5455	8.516	2.55555	4.9417	0.000635763
c35609_g1	sp|Q766C2|NEP2_NEPGR^Q766C2^Q:18-142,H:200-323^30.23%ID^E:4e-06^RecName: Full=Aspartic proteinase nepenthesin-2;^Eukaryota; Viridiplantae; Streptophyta; Embryophyta; Tracheophyta; Spermatophyta; Magnoliophyta; eudicotyledons; core eudicotyledons; Caryophyllales; Nepenthaceae; Nepenthes	.	.	GO:0005576^cellular_component^extracellular region`GO:0004190^molecular_function^aspartic-type endopeptidase activity`GO:0006508^biological_process^proteolysis	10.442	0	6.67736	0.798336	0.000635763
c24323_g1	sp|Q8LBQ7|ERF34_ARATH^Q8LBQ7^Q:84-235,H:97-290^49.74%ID^E:2e-46^RecName: Full=Ethylene-responsive transcription factor ERF034;^Eukaryota; Viridiplantae; Streptophyta; Embryophyta; Tracheophyta; Spermatophyta; Magnoliophyta; eudicotyledons; core eudicotyledons; rosids; malvids; Brassicales; Brassicaceae; Camelineae; Arabidopsis	PF00847.15^AP2^AP2 domain^86-135^E:2.8e-15	.	GO:0005634^cellular_component^nucleus`GO:0003677^molecular_function^DNA binding`GO:0003700^molecular_function^sequence-specific DNA binding transcription factor activity`GO:0009873^biological_process^ethylene mediated signaling pathway`GO:0006351^biological_process^transcription, DNA-dependent	2.987	23.6685	-2.54888	2.90853	0.000642383
c39265_g1	.	.	.	.	0.3855	33.531	-5.74301	1.89284	0.000648863
c5972_g1	.	.	.	.	35.0795	6.6465	2.381	3.48058	0.000668312
c25293_g1	sp|Q9SK27|ENL1_ARATH^Q9SK27^Q:29-172,H:17-156^40.69%ID^E:5e-26^RecName: Full=Early nodulin-like protein 1;^Eukaryota; Viridiplantae; Streptophyta; Embryophyta; Tracheophyta; Spermatophyta; Magnoliophyta; eudicotyledons; core eudicotyledons; rosids; malvids; Brassicales; Brassicaceae; Camelineae; Arabidopsis	PF02298.12^Cu_bind_like^Plastocyanin-like domain^59-136^E:1.5e-20	.	GO:0046658^cellular_component^anchored to plasma membrane`GO:0009506^cellular_component^plasmodesma`GO:0005507^molecular_function^copper ion binding`GO:0009055^molecular_function^electron carrier activity	0.424	19.066	-5.61702	1.90167	0.000674392
c38324_g1	.	.	.	.	1.716	12.2605	-2.89457	2.32472	0.000680347
c21917_g1	sp|P30617|LEC_GALNI^P30617^Q:17-136,H:6-121^37.1%ID^E:1e-18^RecName: Full=Mannose-specific lectin;^Eukaryota; Viridiplantae; Streptophyta; Embryophyta; Tracheophyta; Spermatophyta; Magnoliophyta; Liliopsida; Asparagales; Amaryllidaceae; Amaryllidoideae; Galanthus`sp|P30617|LEC_GALNI^P30617^Q:167-294,H:16-142^28.68%ID^E:3e-09^RecName: Full=Mannose-specific lectin;^Eukaryota; Viridiplantae; Strepto…	PF01453.19^B_lectin^D-mannose binding lectin^48-130^E:1.6e-16	.	GO:0005576^cellular_component^extracellular region`GO:0005537^molecular_function^mannose binding	6.975	32.287	-2.14163	4.21835	0.00076738
c33691_g1	sp|O82352|RTNLE_ARATH^O82352^Q:10-214,H:40-244^46.34%ID^E:3e-64^RecName: Full=Reticulon-like protein B5;^Eukaryota; Viridiplantae; Streptophyta; Embryophyta; Tracheophyta; Spermatophyta; Magnoliophyta; eudicotyledons; core eudicotyledons; rosids; malvids; Brassicales; Brassicaceae; Camelineae; Arabidopsis	PF02453.12^Reticulon^Reticulon^38-192^E:1.4e-46	.	GO:0005783^cellular_component^endoplasmic reticulum`GO:0005789^cellular_component^endoplasmic reticulum membrane`GO:0016021^cellular_component^integral to membrane`GO:0005886^cellular_component^plasma membrane`GO:0080167^biological_process^response to karrikin	0.3095	7.187	-4.69209	1.12008	0.00076738
c24212_g1	sp|Q8LDW9|XTH9_ARATH^Q8LDW9^Q:8-211,H:14-216^73.04%ID^E:1e-108^RecName: Full=Xyloglucan endotransglucosylase/hydrolase protein 9;^Eukaryota; Viridiplantae; Streptophyta; Embryophyta; Tracheophyta; Spermatophyta; Magnoliophyta; eudicotyledons; core eudicotyledons; rosids; malvids; Brassicales; Brassicaceae; Camelineae; Arabidopsis	PF00722.16^Glyco_hydro_16^Glycosyl hydrolases family 16^26-202^E:2.7e-56	COG2273^Beta-glucanase/Beta-glucan synthetase	GO:0048046^cellular_component^apoplast`GO:0005618^cellular_component^cell wall`GO:0004553^molecular_function^hydrolase activity, hydrolyzing O-glycosyl compounds`GO:0016762^molecular_function^xyloglucan:xyloglucosyl transferase activity`GO:0006073^biological_process^cellular glucan metabolic process	2.733	23.0315	-2.99644	2.75892	0.000772238
c28799_g1	.	.	.	.	3.968	16.245	-2.04382	3.92843	0.000822538
c14939_g1	sp|Q8R116|NOTUM_MOUSE^Q8R116^Q:70-418,H:107-449^26.61%ID^E:5e-25^RecName: Full=Protein notum homolog;^Eukaryota; Metazoa; Chordata; Craniata; Vertebrata; Euteleostomi; Mammalia; Eutheria; Euarchontoglires; Glires; Rodentia; Sciurognathi; Muroidea; Muridae; Murinae; Mus; Mus	PF03283.8^PAE^Pectinacetylesterase^53-404^E:4.9e-150	.	GO:0005576^cellular_component^extracellular region`GO:0016787^molecular_function^hydrolase activity	236.356	74.402	1.66982	7.82955	0.000822538
c29657_g1	sp|Q9XJ57|CHS2_CITSI^Q9XJ57^Q:1-247,H:145-391^88.66%ID^E:3e-160^RecName: Full=Chalcone synthase 2;^Eukaryota; Viridiplantae; Streptophyta; Embryophyta; Tracheophyta; Spermatophyta; Magnoliophyta; eudicotyledons; core eudicotyledons; rosids; malvids; Sapindales; Rutaceae; Citrus	PF00195.14^Chal_sti_synt_N^Chalcone and stilbene synthases, N-terminal domain^1-84^E:1.1e-46`PF08392.7^FAE1_CUT1_RppA^FAE1/Type III polyketide synthase-like protein^5-96^E:4.9e-06`PF08545.5^ACP_syn_III^3-Oxoacyl-[acyl-carrier-protein (ACP)] synthase III^17-84^E:7.7e-07`PF02797.10^Chal_sti_synt_C^Chalcone and stilbene synthases, C-terminal domain^94-244^E:4.9e-79`PF08541.5^ACP_syn_III_C^3-Oxoacyl-…	.	GO:0016210^molecular_function^naringenin-chalcone synthase activity`GO:0009813^biological_process^flavonoid biosynthetic process	267.197	63.113	2.09592	7.05452	0.000822538
c26870_g1	.	.	.	.	6.047	31.7435	-2.34079	3.79388	0.000826686
c27167_g1	sp|Q8H0F2|ANGT_GENTR^Q8H0F2^Q:7-389,H:3-406^39.16%ID^E:1e-95^RecName: Full=Anthocyanin 3'-O-beta-glucosyltransferase;^Eukaryota; Viridiplantae; Streptophyta; Embryophyta; Tracheophyta; Spermatophyta; Magnoliophyta; eudicotyledons; core eudicotyledons; asterids; lamiids; Gentianales; Gentianaceae; Gentianeae; Gentiana	PF00201.13^UDPGT^UDP-glucoronosyl and UDP-glucosyl transferase^277-387^E:1e-27	.	GO:0033837^molecular_function^anthocyanin 3'-O-beta-glucosyltransferase activity	10.0185	42.77	-2.04874	4.7357	0.000854491
c15606_g1	.	.	.	.	0.1905	9.2385	-4.87982	1.19485	0.000873611
c35067_g1	.	.	.	.	35.812	119.629	-1.72951	7.76195	0.000873611
c29466_g1	sp|Q84MA9|Y1063_ARATH^Q84MA9^Q:2-647,H:6-651^52.34%ID^E:0^RecName: Full=Inactive leucine-rich repeat receptor-like serine/threonine-protein kinase At1g60630;^Eukaryota; Viridiplantae; Streptophyta; Embryophyta; Tracheophyta; Spermatophyta; Magnoliophyta; eudicotyledons; core eudicotyledons; rosids; malvids; Brassicales; Brassicaceae; Camelineae; Arabidopsis	PF08263.7^LRRNT_2^Leucine rich repeat N-terminal domain^20-55^E:0.0059`PF13504.1^LRR_7^Leucine rich repeat^63-76^E:13000`PF13504.1^LRR_7^Leucine rich repeat^88-100^E:150`PF13855.1^LRR_8^Leucine rich repeat^110-170^E:3.2e-09`PF13504.1^LRR_7^Leucine rich repeat^110-124^E:2.3`PF00560.28^LRR_1^Leucine Rich Repeat^111-133^E:0.037`PF13504.1^LRR_7^Leucine rich repeat^134-148^E:210`PF13504.1^LRR_7^Leucin…	COG0515^Serine/threonine protein kinase	GO:0016021^cellular_component^integral to membrane`GO:0005886^cellular_component^plasma membrane`GO:0005524^molecular_function^ATP binding`GO:0004672^molecular_function^protein kinase activity	3.903	19.563	-2.47704	4.57647	0.000888679
c22775_g1	sp|P47925|CWPX_ARATH^P47925^Q:63-123,H:54-128^36.71%ID^E:1e-06^RecName: Full=Putative cell wall protein;^Eukaryota; Viridiplantae; Streptophyta; Embryophyta; Tracheophyta; Spermatophyta; Magnoliophyta; eudicotyledons; core eudicotyledons; rosids; malvids; Brassicales; Brassicaceae; Camelineae; Arabidopsis	.	.	GO:0005618^cellular_component^cell wall`GO:0005576^cellular_component^extracellular region	79.432	357.123	-2.19323	6.62635	0.000892036
c20702_g1	sp|Q93ZY2|ROGF1_ARATH^Q93ZY2^Q:13-220,H:300-521^46.4%ID^E:9e-57^RecName: Full=Rop guanine nucleotide exchange factor 1;^Eukaryota; Viridiplantae; Streptophyta; Embryophyta; Tracheophyta; Spermatophyta; Magnoliophyta; eudicotyledons; core eudicotyledons; rosids; malvids; Brassicales; Brassicaceae; Camelineae; Arabidopsis	PF03759.8^PRONE^PRONE (Plant-specific Rop nucleotide exchanger)^13-162^E:1.1e-66	NOG263269^RALBP1 associated Eps domain containing protein	GO:0016324^cellular_component^apical plasma membrane`GO:0005089^molecular_function^Rho guanyl-nucleotide exchange factor activity`GO:0009860^biological_process^pollen tube growth`GO:0080092^biological_process^regulation of pollen tube growth	1.293	10.761	-3.25467	2.22688	0.000940667
c19885_g2	sp|P60300|CLCG_ARATH^P60300^Q:15-312,H:3-297^63.49%ID^E:6e-128^RecName: Full=Putative chloride channel-like protein CLC-g;^Eukaryota; Viridiplantae; Streptophyta; Embryophyta; Tracheophyta; Spermatophyta; Magnoliophyta; eudicotyledons; core eudicotyledons; rosids; malvids; Brassicales; Brassicaceae; Camelineae; Arabidopsis	PF00654.15^Voltage_CLC^Voltage gated chloride channel^141-301^E:1.3e-44	COG0038^Chloride channel protein EriC	GO:0034707^cellular_component^chloride channel complex`GO:0005247^molecular_function^voltage-gated chloride channel activity	1.103	9.477	-2.87903	2.16426	0.000954732
c7142_g1	.	.	.	.	1.018	10.871	-3.51414	1.61123	0.000979681
c34224_g1	.	.	.	.	42.592	4.8335	3.08293	2.01633	0.00102626
c29680_g1	sp|O65493|XCP1_ARATH^O65493^Q:20-362,H:14-355^70.35%ID^E:2e-180^RecName: Full=Xylem cysteine proteinase 1;^Eukaryota; Viridiplantae; Streptophyta; Embryophyta; Tracheophyta; Spermatophyta; Magnoliophyta; eudicotyledons; core eudicotyledons; rosids; malvids; Brassicales; Brassicaceae; Camelineae; Arabidopsis	PF08246.7^Inhibitor_I29^Cathepsin propeptide inhibitor domain (I29)^57-113^E:9.6e-16`PF00112.18^Peptidase_C1^Papain family cysteine protease^144-359^E:3e-84	COG4870^Cysteine protease	GO:0005634^cellular_component^nucleus`GO:0000325^cellular_component^plant-type vacuole`GO:0005886^cellular_component^plasma membrane`GO:0008234^molecular_function^cysteine-type peptidase activity`GO:0010623^biological_process^developmental programmed cell death`GO:0006508^biological_process^proteolysis	9.8835	36.604	-1.86443	4.53542	0.00108297
c35206_g1	.	.	.	.	16.6555	55.0565	-1.71948	6.12841	0.00129026
c18348_g2	.	.	.	.	1.985	20.0935	-3.11346	2.07779	0.00129026
c32023_g1	sp|P45582|BGAL_ASPOF^P45582^Q:1-465,H:364-832^70.64%ID^E:0^RecName: Full=Beta-galactosidase;^Eukaryota; Viridiplantae; Streptophyta; Embryophyta; Tracheophyta; Spermatophyta; Magnoliophyta; Liliopsida; Asparagales; Asparagaceae; Asparagoideae; Asparagus	PF02140.13^Gal_Lectin^Galactose binding lectin domain^387-464^E:2e-19	.	GO:0048046^cellular_component^apoplast`GO:0004565^molecular_function^beta-galactosidase activity`GO:0030246^molecular_function^carbohydrate binding`GO:0043169^molecular_function^cation binding`GO:0005975^biological_process^carbohydrate metabolic process	1.036	7.1015	-2.60316	2.68759	0.00138593
c20486_g3	sp|O64495|SDD1_ARATH^O64495^Q:1-81,H:251-326^41.98%ID^E:6e-08^RecName: Full=Subtilisin-like protease SDD1;^Eukaryota; Viridiplantae; Streptophyta; Embryophyta; Tracheophyta; Spermatophyta; Magnoliophyta; eudicotyledons; core eudicotyledons; rosids; malvids; Brassicales; Brassicaceae; Camelineae; Arabidopsis	PF00082.17^Peptidase_S8^Subtilase family^2-81^E:3.7e-05	COG1404^Subtilisin-like serine proteases	GO:0048046^cellular_component^apoplast`GO:0005618^cellular_component^cell wall`GO:0009897^cellular_component^external side of plasma membrane`GO:0004252^molecular_function^serine-type endopeptidase activity`GO:0043086^biological_process^negative regulation of catalytic activity`GO:0006508^biological_process^proteolysis`GO:0042127^biological_process^regulation of cell proliferation`GO:0010103^biol…	8.258	2.0375	2.8646	2.01489	0.00146767
c38255_g1	sp|O64989|C90B1_ARATH^O64989^Q:58-511,H:33-513^47.33%ID^E:2e-160^RecName: Full=Cytochrome P450 90B1;^Eukaryota; Viridiplantae; Streptophyta; Embryophyta; Tracheophyta; Spermatophyta; Magnoliophyta; eudicotyledons; core eudicotyledons; rosids; malvids; Brassicales; Brassicaceae; Camelineae; Arabidopsis	PF00067.17^p450^Cytochrome P450^65-489^E:2e-61	COG2124^Cytochrome P450	GO:0005783^cellular_component^endoplasmic reticulum`GO:0016021^cellular_component^integral to membrane`GO:0009055^molecular_function^electron carrier activity`GO:0020037^molecular_function^heme binding`GO:0005506^molecular_function^iron ion binding`GO:0016705^molecular_function^oxidoreductase activity, acting on paired donors, with incorporation or reduction of molecular oxygen`GO:0010012^molecul…	9.939	36.8085	-1.86483	5.11233	0.00146767
c27608_g2	sp|Q766C3|NEP1_NEPGR^Q766C3^Q:44-415,H:66-436^32.74%ID^E:9e-48^RecName: Full=Aspartic proteinase nepenthesin-1;^Eukaryota; Viridiplantae; Streptophyta; Embryophyta; Tracheophyta; Spermatophyta; Magnoliophyta; eudicotyledons; core eudicotyledons; Caryophyllales; Nepenthaceae; Nepenthes	PF00026.18^Asp^Eukaryotic aspartyl protease^77-410^E:3.1e-15	.	GO:0005576^cellular_component^extracellular region`GO:0004190^molecular_function^aspartic-type endopeptidase activity`GO:0006508^biological_process^proteolysis	32.3665	100.883	-1.64132	6.35288	0.00152177
c21746_g1	.	.	.	.	5.117	52.843	-3.32413	1.76637	0.00152177
c26962_g1	sp|P26792|INV1_DAUCA^P26792^Q:48-614,H:21-592^59.93%ID^E:0^RecName: Full=Beta-fructofuranosidase, insoluble isoenzyme 1;^Eukaryota; Viridiplantae; Streptophyta; Embryophyta; Tracheophyta; Spermatophyta; Magnoliophyta; eudicotyledons; core eudicotyledons; asterids; campanulids; Apiales; Apiaceae; Apioideae; Scandiceae; Daucinae; Daucus	PF00251.15^Glyco_hydro_32N^Glycosyl hydrolases family 32 N-terminal domain^91-410^E:1.8e-116`PF08244.7^Glyco_hydro_32C^Glycosyl hydrolases family 32 C terminal^485-568^E:1.6e-18	.	GO:0005618^cellular_component^cell wall`GO:0005576^cellular_component^extracellular region`GO:0004575^molecular_function^sucrose alpha-glucosidase activity`GO:0005975^biological_process^carbohydrate metabolic process	78.713	295.793	-1.90102	8.40454	0.00152177
c25160_g2	sp|P50694|TLP_PRUAV^P50694^Q:2-242,H:1-244^57.32%ID^E:5e-92^RecName: Full=Glucan endo-1,3-beta-glucosidase;^Eukaryota; Viridiplantae; Streptophyta; Embryophyta; Tracheophyta; Spermatophyta; Magnoliophyta; eudicotyledons; core eudicotyledons; rosids; fabids; Rosales; Rosaceae; Amygdaloideae; Amygdaleae; Prunus	PF00314.12^Thaumatin^Thaumatin family^28-242^E:1.6e-81	.	GO:0005576^cellular_component^extracellular region`GO:0042973^molecular_function^glucan endo-1,3-beta-D-glucosidase activity	2.047	13.522	-2.62425	2.25176	0.00152177
c87_g2	sp|Q66GR3|BH130_ARATH^Q66GR3^Q:31-393,H:15-357^40.1%ID^E:6e-67^RecName: Full=Transcription factor bHLH130;^Eukaryota; Viridiplantae; Streptophyta; Embryophyta; Tracheophyta; Spermatophyta; Magnoliophyta; eudicotyledons; core eudicotyledons; rosids; malvids; Brassicales; Brassicaceae; Camelineae; Arabidopsis	PF00010.21^HLH^Helix-loop-helix DNA-binding domain^327-372^E:1.4e-10	.	GO:0005634^cellular_component^nucleus`GO:0003677^molecular_function^DNA binding`GO:0003700^molecular_function^sequence-specific DNA binding transcription factor activity`GO:0048573^biological_process^photoperiodism, flowering`GO:0006351^biological_process^transcription, DNA-dependent	6.171	0.865	2.78861	2.10634	0.00161024
c29850_g3	.	.	.	.	11.3255	51.7345	-2.12825	3.51214	0.0016973
c17963_g1	.	.	.	.	32.0585	8.496	2.13276	3.52068	0.00175535
c25351_g2	sp|B8BKP4|SWT14_ORYSI^B8BKP4^Q:1-260,H:1-283^59.01%ID^E:1e-108^RecName: Full=Bidirectional sugar transporter SWEET14;^Eukaryota; Viridiplantae; Streptophyta; Embryophyta; Tracheophyta; Spermatophyta; Magnoliophyta; Liliopsida; Poales; Poaceae; BEP clade; Ehrhartoideae; Oryzeae; Oryza	PF03083.11^MtN3_slv^Sugar efflux transporter for intercellular exchange^13-98^E:9.2e-28`PF03083.11^MtN3_slv^Sugar efflux transporter for intercellular exchange^134-217^E:1.3e-28	.	GO:0005887^cellular_component^integral to plasma membrane`GO:0051119^molecular_function^sugar transmembrane transporter activity`GO:0071215^biological_process^cellular response to abscisic acid stimulus`GO:0071470^biological_process^cellular response to osmotic stress`GO:0071446^biological_process^cellular response to salicylic acid stimulus`GO:0010150^biological_process^leaf senescence	1.548	9.3295	-2.54037	2.31208	0.00175535
c21735_g1	.	.	.	.	3.8655	20.298	-2.32036	2.86461	0.00175535
c416_g1	sp|A7QEU4|PER5_VITVI^A7QEU4^Q:34-97,H:133-196^51.56%ID^E:3e-13^RecName: Full=Peroxidase 5;^Eukaryota; Viridiplantae; Streptophyta; Embryophyta; Tracheophyta; Spermatophyta; Magnoliophyta; eudicotyledons; core eudicotyledons; rosids; Vitales; Vitaceae; Vitis	PF00141.18^peroxidase^Peroxidase^38-97^E:1e-12	.	GO:0005576^cellular_component^extracellular region`GO:0020037^molecular_function^heme binding`GO:0046872^molecular_function^metal ion binding`GO:0004601^molecular_function^peroxidase activity`GO:0042744^biological_process^hydrogen peroxide catabolic process	9.157	1.2785	2.81608	2.12535	0.00183862
c19298_g1	sp|P51091|LDOX_MALDO^P51091^Q:13-338,H:10-341^40.12%ID^E:3e-75^RecName: Full=Leucoanthocyanidin dioxygenase;^Eukaryota; Viridiplantae; Streptophyta; Embryophyta; Tracheophyta; Spermatophyta; Magnoliophyta; eudicotyledons; core eudicotyledons; rosids; fabids; Rosales; Rosaceae; Amygdaloideae; Maleae; Malus	PF14226.1^DIOX_N^non-haem dioxygenase in morphine synthesis N-terminal^52-162^E:3.2e-28`PF03171.15^2OG-FeII_Oxy^2OG-Fe(II) oxygenase superfamily^212-309^E:4.6e-25	.	GO:0031418^molecular_function^L-ascorbic acid binding`GO:0050589^molecular_function^leucocyanidin oxygenase activity`GO:0046872^molecular_function^metal ion binding`GO:0016702^molecular_function^oxidoreductase activity, acting on single donors with incorporation of molecular oxygen, incorporation of two atoms of oxygen`GO:0009718^biological_process^anthocyanin-containing compound biosynthetic pro…	8.513	29.3415	-1.78827	4.38434	0.00192061
c4025_g1	sp|O65351|SUBL_ARATH^O65351^Q:1-466,H:305-742^32.64%ID^E:7e-47^RecName: Full=Subtilisin-like protease;^Eukaryota; Viridiplantae; Streptophyta; Embryophyta; Tracheophyta; Spermatophyta; Magnoliophyta; eudicotyledons; core eudicotyledons; rosids; malvids; Brassicales; Brassicaceae; Camelineae; Arabidopsis	PF00082.17^Peptidase_S8^Subtilase family^1-343^E:4.9e-21	COG1404^Subtilisin-like serine proteases	GO:0048046^cellular_component^apoplast`GO:0009505^cellular_component^plant-type cell wall`GO:0004252^molecular_function^serine-type endopeptidase activity`GO:0080001^biological_process^mucilage extrusion from seed coat`GO:0048359^biological_process^mucilage metabolic process involved seed coat development`GO:0043086^biological_process^negative regulation of catalytic activity`GO:0006508^biologica…	11.577	2.473	2.19288	3.40048	0.0020809
c23633_g3	.	.	.	GO:0046872^molecular_function^metal ion binding	716.362	93.273	2.91987	6.76266	0.0020809
c17577_g2	.	.	.	.	6.6185	52.278	-2.82693	2.36128	0.0023125
c16105_g1	.	.	.	.	0.159	5.886	-4.50416	0.909693	0.0023125
c21860_g1	.	.	.	.	19.9195	70.389	-1.78623	4.42278	0.0023125
c12438_g1	.	.	COG5147^Myb superfamily proteins, including transcription factors and mRNA splicing factors	GO:0005634^cellular_component^nucleus`GO:0003682^molecular_function^chromatin binding`GO:0003677^molecular_function^DNA binding`GO:0006355^biological_process^regulation of transcription, DNA-dependent`GO:0006950^biological_process^response to stress`GO:0006351^biological_process^transcription, DNA-dependent	14.0475	12.721	3.18566	2.35503	0.00237015
c25622_g2	sp|P05477|HSP21_SOYBN^P05477^Q:13-151,H:1-141^50%ID^E:3e-39^RecName: Full=17.9 kDa class II heat shock protein;^Eukaryota; Viridiplantae; Streptophyta; Embryophyta; Tracheophyta; Spermatophyta; Magnoliophyta; eudicotyledons; core eudicotyledons; rosids; fabids; Fabales; Fabaceae; Papilionoideae; Phaseoleae; Glycine	PF00011.16^HSP20^Hsp20/alpha crystallin family^63-155^E:3.2e-19	.	GO:0005737^cellular_component^cytoplasm`GO:0006950^biological_process^response to stress	51.862	7.121	2.86346	3.60925	0.00237015
c21745_g1	sp|P42761|GSTFA_ARATH^P42761^Q:9-209,H:7-207^45.54%ID^E:2e-56^RecName: Full=Glutathione S-transferase F10;^Eukaryota; Viridiplantae; Streptophyta; Embryophyta; Tracheophyta; Spermatophyta; Magnoliophyta; eudicotyledons; core eudicotyledons; rosids; malvids; Brassicales; Brassicaceae; Camelineae; Arabidopsis	PF02798.15^GST_N^Glutathione S-transferase, N-terminal domain^3-77^E:3.7e-12`PF13417.1^GST_N_3^Glutathione S-transferase, N-terminal domain^7-82^E:9.1e-09`PF13410.1^GST_C_2^Glutathione S-transferase, C-terminal domain^132-198^E:1.4e-07`PF00043.20^GST_C^Glutathione S-transferase, C-terminal domain^133-203^E:1.3e-12	COG0625^Glutathione S-transferase	GO:0048046^cellular_component^apoplast`GO:0005618^cellular_component^cell wall`GO:0009507^cellular_component^chloroplast`GO:0005829^cellular_component^cytosol`GO:0005886^cellular_component^plasma membrane`GO:0005773^cellular_component^vacuole`GO:0005507^molecular_function^copper ion binding`GO:0043295^molecular_function^glutathione binding`GO:0004364^molecular_function^glutathione transferase act…	3.316	19.012	-2.49289	2.79746	0.0024436
c30988_g1	.	.	.	.	1.6905	19.965	-3.67277	1.49763	0.002516
c23724_g6	sp|Q7XNX6|SUS7_ORYSJ^Q7XNX6^Q:1-169,H:125-293^82.25%ID^E:4e-93^RecName: Full=Sucrose synthase 7;^Eukaryota; Viridiplantae; Streptophyta; Embryophyta; Tracheophyta; Spermatophyta; Magnoliophyta; Liliopsida; Poales; Poaceae; BEP clade; Ehrhartoideae; Oryzeae; Oryza	PF00862.14^Sucrose_synth^Sucrose synthase^7-169^E:8.6e-51	.	GO:0005618^cellular_component^cell wall`GO:0005737^cellular_component^cytoplasm`GO:0016020^cellular_component^membrane`GO:0016157^molecular_function^sucrose synthase activity`GO:0009058^biological_process^biosynthetic process`GO:0080165^biological_process^callose deposition in phloem sieve plate`GO:0005985^biological_process^sucrose metabolic process	0	6.275	-6.32256	0.533813	0.00258738
c11539_g1	.	PF05512.6^AWPM-19^AWPM-19-like family^16-130^E:9.9e-48	.	.	0	12.2355	-6.65971	0.766801	0.00265775
c27584_g1	.	.	.	.	17.0655	4.864	2.25171	3.41334	0.00272713
c26580_g2	sp|Q9FK05|PME61_ARATH^Q9FK05^Q:1-156,H:433-586^69.87%ID^E:4e-76^RecName: Full=Probable pectinesterase/pectinesterase inhibitor 61;^Eukaryota; Viridiplantae; Streptophyta; Embryophyta; Tracheophyta; Spermatophyta; Magnoliophyta; eudicotyledons; core eudicotyledons; rosids; malvids; Brassicales; Brassicaceae; Camelineae; Arabidopsis	PF01095.14^Pectinesterase^Pectinesterase^1-140^E:1.8e-53	COG4677^Pectin methylesterase	GO:0005618^cellular_component^cell wall`GO:0016021^cellular_component^integral to membrane`GO:0045330^molecular_function^aspartyl esterase activity`GO:0004857^molecular_function^enzyme inhibitor activity`GO:0030599^molecular_function^pectinesterase activity`GO:0042545^biological_process^cell wall modification`GO:0043086^biological_process^negative regulation of catalytic activity`GO:0045490^biolo…	35.614	111.521	-1.65935	5.60412	0.00288292
c18668_g1	.	.	.	.	4.1245	21.748	-2.35262	2.85827	0.00294979
c16040_g1	.	.	.	.	9.397	1.122	3.00913	1.96551	0.00310192
c28453_g1	sp|Q38806|HSP22_ARATH^Q38806^Q:48-195,H:48-195^60.81%ID^E:1e-60^RecName: Full=22.0 kDa heat shock protein;^Eukaryota; Viridiplantae; Streptophyta; Embryophyta; Tracheophyta; Spermatophyta; Magnoliophyta; eudicotyledons; core eudicotyledons; rosids; malvids; Brassicales; Brassicaceae; Camelineae; Arabidopsis	PF04969.11^CS^CS domain^72-110^E:0.21`PF00011.16^HSP20^Hsp20/alpha crystallin family^74-177^E:3.7e-30	COG0071^Molecular chaperone (small heat shock protein)	GO:0005783^cellular_component^endoplasmic reticulum`GO:0009408^biological_process^response to heat	191.425	6.2435	4.86419	5.35984	0.003145
c7284_g1	.	.	.	.	0.1405	9.398	-5.34261	1.53431	0.003145
c36679_g1	.	.	.	.	13.369	55.204	-1.99604	3.78908	0.00320832
c26022_g3	.	.	.	.	37.8745	9.6805	1.9509	3.41803	0.00324914
c19126_g1	sp|Q9AST3|SBH2_ARATH^Q9AST3^Q:6-193,H:8-191^56.91%ID^E:4e-73^RecName: Full=Sphinganine C(4)-monooxygenase 2;^Eukaryota; Viridiplantae; Streptophyta; Embryophyta; Tracheophyta; Spermatophyta; Magnoliophyta; eudicotyledons; core eudicotyledons; rosids; malvids; Brassicales; Brassicaceae; Camelineae; Arabidopsis	PF04116.8^FA_hydroxylase^Fatty acid hydroxylase superfamily^100-192^E:4.5e-12	COG3000^Sterol desaturase	GO:0016023^cellular_component^cytoplasmic membrane-bounded vesicle`GO:0005783^cellular_component^endoplasmic reticulum`GO:0005789^cellular_component^endoplasmic reticulum membrane`GO:0005794^cellular_component^Golgi apparatus`GO:0016021^cellular_component^integral to membrane`GO:0005506^molecular_function^iron ion binding`GO:0000170^molecular_function^sphingosine hydroxylase activity`GO:0006633^b…	0.288	8.6755	-5.01217	1.38242	0.00324914
c24396_g1	.	.	.	.	67.1225	10.549	2.70558	1.89896	0.00331053
c26412_g1	sp|Q9FK75|GDL82_ARATH^Q9FK75^Q:20-381,H:1-362^65.84%ID^E:2e-172^RecName: Full=GDSL esterase/lipase At5g45670;^Eukaryota; Viridiplantae; Streptophyta; Embryophyta; Tracheophyta; Spermatophyta; Magnoliophyta; eudicotyledons; core eudicotyledons; rosids; malvids; Brassicales; Brassicaceae; Camelineae; Arabidopsis	PF00657.17^Lipase_GDSL^GDSL-like Lipase/Acylhydrolase^49-360^E:3.5e-38	NOG129162^Protein involved in glucosinolate catabolic process	GO:0005576^cellular_component^extracellular region`GO:0016788^molecular_function^hydrolase activity, acting on ester bonds`GO:0016042^biological_process^lipid catabolic process	18.6095	58.876	-1.66466	5.46776	0.00337111
c23732_g2	sp|P30222|HS22C_PETHY^P30222^Q:19-259,H:1-241^45.63%ID^E:4e-66^RecName: Full=Small heat shock protein, chloroplastic;^Eukaryota; Viridiplantae; Streptophyta; Embryophyta; Tracheophyta; Spermatophyta; Magnoliophyta; eudicotyledons; core eudicotyledons; asterids; lamiids; Solanales; Solanaceae; Petunioideae; Petunia	PF00011.16^HSP20^Hsp20/alpha crystallin family^159-259^E:2.9e-27	.	GO:0009507^cellular_component^chloroplast`GO:0006950^biological_process^response to stress	58.9095	4.519	3.63553	4.62009	0.00343091
c13362_g1	sp|P49329|LEC_ALOAR^P49329^Q:31-136,H:1-107^50.93%ID^E:2e-28^RecName: Full=Mannose-specific lectin;^Eukaryota; Viridiplantae; Streptophyta; Embryophyta; Tracheophyta; Spermatophyta; Magnoliophyta; Liliopsida; Asparagales; Xanthorrhoeaceae; Asphodeloideae; Aloe	PF01453.19^B_lectin^D-mannose binding lectin^43-107^E:1.8e-17	.	GO:0005576^cellular_component^extracellular region`GO:0005537^molecular_function^mannose binding	6.005	34.1135	-2.61841	2.83474	0.00348993
c30457_g1	sp|Q9P6Q3|BCS1_SCHPO^Q9P6Q3^Q:1-137,H:252-383^39.57%ID^E:1e-19^RecName: Full=Probable mitochondrial chaperone bcs1;^Eukaryota; Fungi; Dikarya; Ascomycota; Taphrinomycotina; Schizosaccharomycetes; Schizosaccharomycetales; Schizosaccharomycetaceae; Schizosaccharomyces	PF00004.24^AAA^ATPase family associated with various cellular activities (AAA)^1-123^E:1.4e-12	COG0465^ATP-dependent Zn proteases	GO:0016021^cellular_component^integral to membrane`GO:0005743^cellular_component^mitochondrial inner membrane`GO:0005524^molecular_function^ATP binding`GO:0042623^molecular_function^ATPase activity, coupled`GO:0043623^biological_process^cellular protein complex assembly`GO:0016226^biological_process^iron-sulfur cluster assembly	6.4535	0.3695	3.78269	1.08428	0.00354821
c36568_g1	.	.	.	.	27.6515	5.768	2.22266	2.88467	0.00376599
c18597_g1	.	PF05498.6^RALF^Rapid ALkalinization Factor (RALF)^30-95^E:7.3e-24	.	.	2.532	29.85	-3.18442	1.53452	0.00398497
c2806_g1	sp|Q84MA5|CAAT1_ARATH^Q84MA5^Q:2-584,H:4-586^73.68%ID^E:0^RecName: Full=Cationic amino acid transporter 1;^Eukaryota; Viridiplantae; Streptophyta; Embryophyta; Tracheophyta; Spermatophyta; Magnoliophyta; eudicotyledons; core eudicotyledons; rosids; malvids; Brassicales; Brassicaceae; Camelineae; Arabidopsis	PF13520.1^AA_permease_2^Amino acid permease^74-480^E:6.3e-49`PF00324.16^AA_permease^Amino acid permease^78-443^E:1.4e-36`PF13906.1^AA_permease_C^C-terminus of AA_permease^512-562^E:2.1e-16	COG0531^Amino acid transporters	GO:0016021^cellular_component^integral to membrane`GO:0005886^cellular_component^plasma membrane`GO:0015181^molecular_function^arginine transmembrane transporter activity`GO:0015326^molecular_function^cationic amino acid transmembrane transporter activity`GO:0005313^molecular_function^L-glutamate transmembrane transporter activity`GO:0015189^molecular_function^L-lysine transmembrane transporter a…	6.9735	1.1595	2.52408	2.78169	0.00398497
c35572_g1	.	.	.	.	168.583	60.4085	1.49005	6.66074	0.00398497
c18004_g2	sp|Q9ZVI6|LOR8_ARATH^Q9ZVI6^Q:1-204,H:1-193^43.48%ID^E:3e-46^RecName: Full=Protein LURP-one-related 8;^Eukaryota; Viridiplantae; Streptophyta; Embryophyta; Tracheophyta; Spermatophyta; Magnoliophyta; eudicotyledons; core eudicotyledons; rosids; malvids; Brassicales; Brassicaceae; Camelineae; Arabidopsis	PF04525.7^Tub_2^Tubby C 2^32-198^E:8.4e-36	NOG252006^Permease of the drug-metabolite transporter (DMT) superfamily	.	7.499	0.9045	2.93556	1.6942	0.00398497
c24167_g1	.	.	.	.	12.4515	39.182	-1.67421	5.48811	0.00399245
c16003_g1	.	.	.	.	42.6725	1.6395	4.78288	2.3301	0.00399245
c24390_g1	sp|Q03968|LEA3_WHEAT^Q03968^Q:25-120,H:77-198^39.34%ID^E:3e-07^RecName: Full=Late embryogenesis abundant protein, group 3;^Eukaryota; Viridiplantae; Streptophyta; Embryophyta; Tracheophyta; Spermatophyta; Magnoliophyta; Liliopsida; Poales; Poaceae; BEP clade; Pooideae; Triticeae; Triticum	.	.	GO:0006950^biological_process^response to stress	82.997	17.239	2.23892	3.69501	0.00399245
c19885_g1	sp|P60300|CLCG_ARATH^P60300^Q:1-279,H:291-569^66.31%ID^E:2e-112^RecName: Full=Putative chloride channel-like protein CLC-g;^Eukaryota; Viridiplantae; Streptophyta; Embryophyta; Tracheophyta; Spermatophyta; Magnoliophyta; eudicotyledons; core eudicotyledons; rosids; malvids; Brassicales; Brassicaceae; Camelineae; Arabidopsis	PF00654.15^Voltage_CLC^Voltage gated chloride channel^11-251^E:2.2e-37	COG0038^Chloride channel protein EriC	GO:0034707^cellular_component^chloride channel complex`GO:0005247^molecular_function^voltage-gated chloride channel activity	3.777	15.2965	-2.33277	2.4041	0.00399245
c171_g1	.	.	.	.	18.7635	2.655	2.76058	2.65316	0.00399245
c17992_g1	sp|Q9JJK2|LANC2_MOUSE^Q9JJK2^Q:75-423,H:99-444^38.9%ID^E:9e-62^RecName: Full=LanC-like protein 2;^Eukaryota; Metazoa; Chordata; Craniata; Vertebrata; Euteleostomi; Mammalia; Eutheria; Euarchontoglires; Glires; Rodentia; Sciurognathi; Muroidea; Muridae; Murinae; Mus; Mus	PF05147.8^LANC_like^Lanthionine synthetase C-like protein^75-423^E:2.9e-73	NOG245101^Calcium-Binding EF-hand-containing protein	GO:0030864^cellular_component^cortical actin cytoskeleton`GO:0005829^cellular_component^cytosol`GO:0005634^cellular_component^nucleus`GO:0005886^cellular_component^plasma membrane`GO:0003824^molecular_function^catalytic activity`GO:0032266^molecular_function^phosphatidylinositol-3-phosphate binding`GO:0070273^molecular_function^phosphatidylinositol-4-phosphate binding`GO:0010314^molecular_functio…	6.491	21.4795	-1.70896	3.99414	0.00399245
c21685_g1	sp|P0CV96|NES1_FRAVE^P0CV96^Q:50-557,H:77-578^44.34%ID^E:3e-149^RecName: Full=(3S,6E)-nerolidol synthase 1, chloroplastic;^Eukaryota; Viridiplantae; Streptophyta; Embryophyta; Tracheophyta; Spermatophyta; Magnoliophyta; eudicotyledons; core eudicotyledons; rosids; fabids; Rosales; Rosaceae; Rosoideae; Potentilleae; Fragariinae; Fragaria	PF01397.16^Terpene_synth^Terpene synthase, N-terminal domain^48-196^E:6.6e-39`PF03936.11^Terpene_synth_C^Terpene synthase family, metal binding domain^235-499^E:1.3e-53	.	GO:0009507^cellular_component^chloroplast`GO:0000287^molecular_function^magnesium ion binding`GO:0010333^molecular_function^terpene synthase activity`GO:0016114^biological_process^terpenoid biosynthetic process	14.0265	40.3415	-1.5329	5.45368	0.00426821
c24818_g1	sp|Q769E5|CAX1A_ORYSJ^Q769E5^Q:21-431,H:15-428^70.19%ID^E:0^RecName: Full=Vacuolar cation/proton exchanger 1a;^Eukaryota; Viridiplantae; Streptophyta; Embryophyta; Tracheophyta; Spermatophyta; Magnoliophyta; Liliopsida; Poales; Poaceae; BEP clade; Ehrhartoideae; Oryzeae; Oryza	PF01699.19^Na_Ca_ex^Sodium/calcium exchanger protein^101-248^E:3.1e-22`PF01699.19^Na_Ca_ex^Sodium/calcium exchanger protein^292-421^E:4.6e-20	COG0387^Ca2+/H+ antiporter	GO:0016021^cellular_component^integral to membrane`GO:0005774^cellular_component^vacuolar membrane`GO:0015369^molecular_function^calcium:hydrogen antiporter activity	17.979	5.579	1.68103	4.19159	0.004292
c19654_g1	.	.	.	.	30.0515	5.212	3.11964	2.12428	0.004292
c19006_g1	.	.	.	.	0.472	15.569	-4.33667	0.781426	0.00478187
c17353_g1	.	.	.	.	82.5645	244.822	-1.56203	5.80111	0.00481634
c28252_g1	sp|Q8L868|E1311_ARATH^Q8L868^Q:8-359,H:1-352^46.61%ID^E:1e-108^RecName: Full=Glucan endo-1,3-beta-glucosidase 11;^Eukaryota; Viridiplantae; Streptophyta; Embryophyta; Tracheophyta; Spermatophyta; Magnoliophyta; eudicotyledons; core eudicotyledons; rosids; malvids; Brassicales; Brassicaceae; Camelineae; Arabidopsis	PF00332.13^Glyco_hydro_17^Glycosyl hydrolases family 17^36-356^E:1.5e-99	.	GO:0046658^cellular_component^anchored to plasma membrane`GO:0005618^cellular_component^cell wall`GO:0005576^cellular_component^extracellular region`GO:0043169^molecular_function^cation binding`GO:0042973^molecular_function^glucan endo-1,3-beta-D-glucosidase activity`GO:0005975^biological_process^carbohydrate metabolic process`GO:0006952^biological_process^defense response	25.1985	98.56	-1.92583	6.11021	0.00481634
c22588_g1	.	.	.	.	0.663	11.5415	-4.26485	0.795198	0.00481634
c23176_g2	sp|Q9XI33|WIN1_ARATH^Q9XI33^Q:36-224,H:1-199^64.04%ID^E:8e-76^RecName: Full=Ethylene-responsive transcription factor WIN1;^Eukaryota; Viridiplantae; Streptophyta; Embryophyta; Tracheophyta; Spermatophyta; Magnoliophyta; eudicotyledons; core eudicotyledons; rosids; malvids; Brassicales; Brassicaceae; Camelineae; Arabidopsis	PF00847.15^AP2^AP2 domain^40-88^E:6.3e-16	.	GO:0005634^cellular_component^nucleus`GO:0043565^molecular_function^sequence-specific DNA binding`GO:0003700^molecular_function^sequence-specific DNA binding transcription factor activity`GO:0010143^biological_process^cutin biosynthetic process`GO:0009873^biological_process^ethylene mediated signaling pathway`GO:0009414^biological_process^response to water deprivation`GO:0006351^biological_proces…	10.8765	43.2505	-2.05039	4.09607	0.00481634
c6847_g2	sp|P05477|HSP21_SOYBN^P05477^Q:31-172,H:8-141^44.37%ID^E:2e-28^RecName: Full=17.9 kDa class II heat shock protein;^Eukaryota; Viridiplantae; Streptophyta; Embryophyta; Tracheophyta; Spermatophyta; Magnoliophyta; eudicotyledons; core eudicotyledons; rosids; fabids; Fabales; Fabaceae; Papilionoideae; Phaseoleae; Glycine	PF00011.16^HSP20^Hsp20/alpha crystallin family^82-178^E:7.4e-18	.	GO:0005737^cellular_component^cytoplasm`GO:0006950^biological_process^response to stress	67.4835	20.481	1.70125	4.89816	0.00536079
c30221_g4	.	.	.	.	42.3425	4.1655	3.34461	3.02246	0.00558326
c17825_g1	.	.	.	.	35.192	6.523	2.39439	2.59848	0.00558326
c31041_g1	.	.	.	.	4.667	0	6.03262	0.335292	0.00562235
c26487_g1	sp|Q6YWK8|CSLAB_ORYSJ^Q6YWK8^Q:58-555,H:57-566^68.49%ID^E:0^RecName: Full=Probable mannan synthase 11;^Eukaryota; Viridiplantae; Streptophyta; Embryophyta; Tracheophyta; Spermatophyta; Magnoliophyta; Liliopsida; Poales; Poaceae; BEP clade; Ehrhartoideae; Oryzeae; Oryza	PF13641.1^Glyco_tranf_2_3^Glycosyltransferase like family 2^108-341^E:8.4e-33`PF00535.21^Glycos_transf_2^Glycosyl transferase family 2^112-267^E:1.9e-11`PF13506.1^Glyco_transf_21^Glycosyl transferase family 21^180-339^E:3.7e-08`PF13632.1^Glyco_trans_2_3^Glycosyl transferase family group 2^199-394^E:3.9e-21	COG1215^Glycosyltransferases, probably involved in cell wall biogenesis	GO:0000139^cellular_component^Golgi membrane`GO:0016021^cellular_component^integral to membrane`GO:0016757^molecular_function^transferase activity, transferring glycosyl groups	20.675	37.297	-1.5163	4.85926	0.00587067
c36043_g1	.	.	.	.	13.01	0	6.21326	0.434388	0.00604674
c24975_g2	sp|Q7X6J9|EXB17_ORYSJ^Q7X6J9^Q:13-257,H:27-274^73.79%ID^E:2e-133^RecName: Full=Expansin-B17;^Eukaryota; Viridiplantae; Streptophyta; Embryophyta; Tracheophyta; Spermatophyta; Magnoliophyta; Liliopsida; Poales; Poaceae; BEP clade; Ehrhartoideae; Oryzeae; Oryza	PF03330.13^DPBB_1^Rare lipoprotein A (RlpA)-like double-psi beta-barrel^69-149^E:4.9e-18`PF01357.16^Pollen_allerg_1^Pollen allergen^161-242^E:7.7e-35	euNOG06530^Protein involved in plant-type cell wall loosening	GO:0005618^cellular_component^cell wall`GO:0005576^cellular_component^extracellular region`GO:0016020^cellular_component^membrane`GO:0019953^biological_process^sexual reproduction	32.269	89.6855	-1.4835	5.68394	0.00608264
c35724_g1	.	.	.	.	5.6835	38.253	-2.85655	2.76471	0.00622163
c27901_g3	.	.	.	.	5.827	0.654	3.0445	1.31336	0.00622163
c10999_g1	sp|Q39131|LAML_ARATH^Q39131^Q:9-161,H:7-165^36.48%ID^E:2e-32^RecName: Full=Lamin-like protein;^Eukaryota; Viridiplantae; Streptophyta; Embryophyta; Tracheophyta; Spermatophyta; Magnoliophyta; eudicotyledons; core eudicotyledons; rosids; malvids; Brassicales; Brassicaceae; Camelineae; Arabidopsis	PF02298.12^Cu_bind_like^Plastocyanin-like domain^35-115^E:1.3e-19	.	GO:0046658^cellular_component^anchored to plasma membrane`GO:0005773^cellular_component^vacuole`GO:0005507^molecular_function^copper ion binding`GO:0009055^molecular_function^electron carrier activity	6.712	20.799	-2.15395	2.63144	0.006256
c30113_g1	sp|O64733|U87A2_ARATH^O64733^Q:27-449,H:13-451^41.35%ID^E:7e-108^RecName: Full=UDP-glycosyltransferase 87A2;^Eukaryota; Viridiplantae; Streptophyta; Embryophyta; Tracheophyta; Spermatophyta; Magnoliophyta; eudicotyledons; core eudicotyledons; rosids; malvids; Brassicales; Brassicaceae; Camelineae; Arabidopsis	PF00201.13^UDPGT^UDP-glucoronosyl and UDP-glucosyl transferase^263-380^E:1.3e-22	NOG238330^Protein involved in negative regulation of cell adhesion	GO:0005829^cellular_component^cytosol`GO:0005634^cellular_component^nucleus`GO:0016758^molecular_function^transferase activity, transferring hexosyl groups`GO:0009909^biological_process^regulation of flower development	8.0465	42.486	-2.44599	5.10178	0.00656054
c24045_g1	.	PF11267.3^DUF3067^Protein of unknown function (DUF3067)^151-253^E:1.7e-28	.	.	26.304	7.5715	1.77848	3.73919	0.00669149
c38334_g1	.	.	.	.	0	17.446	-6.47813	0.622622	0.00669149
c23724_g3	sp|Q7XNX6|SUS7_ORYSJ^Q7XNX6^Q:1-178,H:97-274^74.72%ID^E:7e-90^RecName: Full=Sucrose synthase 7;^Eukaryota; Viridiplantae; Streptophyta; Embryophyta; Tracheophyta; Spermatophyta; Magnoliophyta; Liliopsida; Poales; Poaceae; BEP clade; Ehrhartoideae; Oryzeae; Oryza	PF00862.14^Sucrose_synth^Sucrose synthase^1-179^E:3.7e-51	.	GO:0005618^cellular_component^cell wall`GO:0005737^cellular_component^cytoplasm`GO:0016020^cellular_component^membrane`GO:0016157^molecular_function^sucrose synthase activity`GO:0009058^biological_process^biosynthetic process`GO:0080165^biological_process^callose deposition in phloem sieve plate`GO:0005985^biological_process^sucrose metabolic process	0	5.4035	-6.21288	0.441516	0.0070602
c16455_g1	.	.	.	.	0	6.287	-6.21288	0.441516	0.0070602
c14255_g1	.	.	.	.	4.998	0	5.96809	0.30371	0.0070602
c10987_g1	sp|Q8LMR9|Y3209_ORYSJ^Q8LMR9^Q:1-191,H:57-271^47.84%ID^E:2e-44^RecName: Full=B3 domain-containing protein Os03g0120900;^Eukaryota; Viridiplantae; Streptophyta; Embryophyta; Tracheophyta; Spermatophyta; Magnoliophyta; Liliopsida; Poales; Poaceae; BEP clade; Ehrhartoideae; Oryzeae; Oryza	PF02362.16^B3^B3 DNA binding domain^2-88^E:4.4e-17	NOG237610^Leucine rich repeat and fibronectin type III domain containing 3 protein	GO:0005634^cellular_component^nucleus`GO:0003677^molecular_function^DNA binding`GO:0006355^biological_process^regulation of transcription, DNA-dependent`GO:0006351^biological_process^transcription, DNA-dependent	36.4815	10.7405	1.73984	3.74365	0.0070602
c26498_g1	sp|Q8LL69|DBNBT_TAXCA^Q8LL69^Q:17-413,H:9-430^33.1%ID^E:1e-62^RecName: Full=3'-N-debenzoyl-2'-deoxytaxol N-benzoyltransferase;^Eukaryota; Viridiplantae; Streptophyta; Embryophyta; Tracheophyta; Spermatophyta; Coniferopsida; Coniferales; Taxaceae; Taxus	PF02458.10^Transferase^Transferase family^20-410^E:1.9e-63	.	GO:0016747^molecular_function^transferase activity, transferring acyl groups other than amino-acyl groups`GO:0042617^biological_process^paclitaxel biosynthetic process	3.166	16.259	-2.26352	3.50728	0.0070602
c12398_g1	.	.	.	.	11.7315	0.8415	3.4989	0.889176	0.0070602
c16573_g1	sp|Q8VZ13|Y1816_ARATH^Q8VZ13^Q:1-186,H:32-221^31.94%ID^E:5e-22^RecName: Full=Uncharacterized protein At1g08160;^Eukaryota; Viridiplantae; Streptophyta; Embryophyta; Tracheophyta; Spermatophyta; Magnoliophyta; eudicotyledons; core eudicotyledons; rosids; malvids; Brassicales; Brassicaceae; Camelineae; Arabidopsis	PF03168.8^LEA_2^Late embryogenesis abundant protein^62-164^E:8.3e-16	.	GO:0016021^cellular_component^integral to membrane	0	7.5875	-6.78331	0.83999	0.0070602
c10987_g2	.	.	.	.	69.873	18.607	1.9264	3.00747	0.0070602
c35032_g1	sp|P24465|C71A1_PERAE^P24465^Q:9-508,H:7-498^48.51%ID^E:5e-163^RecName: Full=Cytochrome P450 71A1;^Eukaryota; Viridiplantae; Streptophyta; Embryophyta; Tracheophyta; Spermatophyta; Magnoliophyta; magnoliids; Laurales; Lauraceae; Persea	PF00067.17^p450^Cytochrome P450^44-498^E:9.3e-101	.	GO:0005789^cellular_component^endoplasmic reticulum membrane`GO:0016021^cellular_component^integral to membrane`GO:0009055^molecular_function^electron carrier activity`GO:0020037^molecular_function^heme binding`GO:0005506^molecular_function^iron ion binding`GO:0004497^molecular_function^monooxygenase activity`GO:0016705^molecular_function^oxidoreductase activity, acting on paired donors, with inc…	155.339	394.971	-1.34645	8.72491	0.00747327
c11726_g1	.	.	.	.	27.089	5.258	2.29849	3.43939	0.00747327
c22112_g1	.	.	.	.	516.348	1463.55	-1.5155	10.4848	0.00747327
c4420_g1	sp|Q9LT17|BBR_ARATH^Q9LT17^Q:1-89,H:245-333^65.17%ID^E:3e-37^RecName: Full=E3 ubiquitin ligase BIG BROTHER-related;^Eukaryota; Viridiplantae; Streptophyta; Embryophyta; Tracheophyta; Spermatophyta; Magnoliophyta; eudicotyledons; core eudicotyledons; rosids; malvids; Brassicales; Brassicaceae; Camelineae; Arabidopsis	PF12678.2^zf-rbx1^RING-H2 zinc finger^38-85^E:1e-11`PF13639.1^zf-RING_2^Ring finger domain^42-85^E:5.8e-16`PF13923.1^zf-C3HC4_2^Zinc finger, C3HC4 type (RING finger)^42-85^E:1.5e-11`PF13920.1^zf-C3HC4_3^Zinc finger, C3HC4 type (RING finger)^42-90^E:4e-07`PF12861.2^zf-Apc11^Anaphase-promoting complex subunit 11 RING-H2 finger^42-86^E:1.9e-05`PF00097.20^zf-C3HC4^Zinc finger, C3HC4 type (RING finger…	.	GO:0046872^molecular_function^metal ion binding`GO:0004842^molecular_function^ubiquitin-protein ligase activity`GO:0008270^molecular_function^zinc ion binding`GO:0051865^biological_process^protein autoubiquitination	0	6.329	-5.98627	0.298933	0.00747327
c4896_g1	.	.	.	.	13.2755	1.2735	3.30954	1.2126	0.00747327
c20713_g1	sp|O65493|XCP1_ARATH^O65493^Q:22-139,H:58-178^48%ID^E:6e-27^RecName: Full=Xylem cysteine proteinase 1;^Eukaryota; Viridiplantae; Streptophyta; Embryophyta; Tracheophyta; Spermatophyta; Magnoliophyta; eudicotyledons; core eudicotyledons; rosids; malvids; Brassicales; Brassicaceae; Camelineae; Arabidopsis	PF08246.7^Inhibitor_I29^Cathepsin propeptide inhibitor domain (I29)^21-73^E:1.4e-12`PF00112.18^Peptidase_C1^Papain family cysteine protease^99-139^E:1.4e-14	COG4870^Cysteine protease	GO:0005634^cellular_component^nucleus`GO:0000325^cellular_component^plant-type vacuole`GO:0005886^cellular_component^plasma membrane`GO:0008234^molecular_function^cysteine-type peptidase activity`GO:0010623^biological_process^developmental programmed cell death`GO:0006508^biological_process^proteolysis	8.418	0.663	3.49723	0.899109	0.00747327
c16936_g1	sp|Q9LML6|U71C4_ARATH^Q9LML6^Q:8-129,H:349-469^53.23%ID^E:2e-39^RecName: Full=UDP-glycosyltransferase 71C4;^Eukaryota; Viridiplantae; Streptophyta; Embryophyta; Tracheophyta; Spermatophyta; Magnoliophyta; eudicotyledons; core eudicotyledons; rosids; malvids; Brassicales; Brassicaceae; Camelineae; Arabidopsis	PF00201.13^UDPGT^UDP-glucoronosyl and UDP-glucosyl transferase^7-68^E:3.9e-19	.	GO:0047893^molecular_function^flavonol 3-O-glucosyltransferase activity`GO:0080043^molecular_function^quercetin 3-O-glucosyltransferase activity`GO:0080044^molecular_function^quercetin 7-O-glucosyltransferase activity	0.3585	15.549	-4.73377	1.04151	0.00797756
c30322_g2	sp|Q8IXU6|S35F2_HUMAN^Q8IXU6^Q:6-313,H:45-366^33.94%ID^E:9e-52^RecName: Full=Solute carrier family 35 member F2;^Eukaryota; Metazoa; Chordata; Craniata; Vertebrata; Euteleostomi; Mammalia; Eutheria; Euarchontoglires; Primates; Haplorrhini; Catarrhini; Hominidae; Homo	PF06027.7^DUF914^Eukaryotic protein of unknown function (DUF914)^4-292^E:3.7e-98`PF00892.15^EamA^EamA-like transporter family^32-133^E:6.7e-05`PF08449.6^UAA^UAA transporter family^38-288^E:1.3e-09	COG0697^Permeases of the drug/metabolite transporter (DMT) superfamily	GO:0016021^cellular_component^integral to membrane`GO:0006810^biological_process^transport	164.198	59.577	1.42655	6.87599	0.00797756
c38144_g1	sp|Q9FJ41|GDL85_ARATH^Q9FJ41^Q:18-352,H:21-356^48.07%ID^E:2e-114^RecName: Full=GDSL esterase/lipase At5g45950;^Eukaryota; Viridiplantae; Streptophyta; Embryophyta; Tracheophyta; Spermatophyta; Magnoliophyta; eudicotyledons; core eudicotyledons; rosids; malvids; Brassicales; Brassicaceae; Camelineae; Arabidopsis	PF00657.17^Lipase_GDSL^GDSL-like Lipase/Acylhydrolase^36-342^E:8.8e-26	COG3240^Phospholipase/lecithinase/hemolysin	GO:0005576^cellular_component^extracellular region`GO:0016788^molecular_function^hydrolase activity, acting on ester bonds`GO:0016042^biological_process^lipid catabolic process	1.718	9.768	-2.47496	2.55238	0.00797756
c23654_g1	sp|Q9LIG0|Y3136_ARATH^Q9LIG0^Q:5-310,H:8-330^33.03%ID^E:6e-53^RecName: Full=Clavaminate synthase-like protein At3g21360;^Eukaryota; Viridiplantae; Streptophyta; Embryophyta; Tracheophyta; Spermatophyta; Magnoliophyta; eudicotyledons; core eudicotyledons; rosids; malvids; Brassicales; Brassicaceae; Camelineae; Arabidopsis	PF02668.11^TauD^Taurine catabolism dioxygenase TauD, TfdA family^43-303^E:1.4e-25	NOG13343^Oxidoreductase, acting on single donors with incorporation of molecular oxygen, incorporation of two atoms of oxygen	GO:0005634^cellular_component^nucleus`GO:0046872^molecular_function^metal ion binding`GO:0016491^molecular_function^oxidoreductase activity	941.762	359.014	1.38803	9.68843	0.00842679
c2961_g1	sp|O65351|SUBL_ARATH^O65351^Q:14-161,H:535-683^48.37%ID^E:3e-36^RecName: Full=Subtilisin-like protease;^Eukaryota; Viridiplantae; Streptophyta; Embryophyta; Tracheophyta; Spermatophyta; Magnoliophyta; eudicotyledons; core eudicotyledons; rosids; malvids; Brassicales; Brassicaceae; Camelineae; Arabidopsis	PF00082.17^Peptidase_S8^Subtilase family^3-88^E:9.3e-15	COG1404^Subtilisin-like serine proteases	GO:0048046^cellular_component^apoplast`GO:0009505^cellular_component^plant-type cell wall`GO:0004252^molecular_function^serine-type endopeptidase activity`GO:0080001^biological_process^mucilage extrusion from seed coat`GO:0048359^biological_process^mucilage metabolic process involved seed coat development`GO:0043086^biological_process^negative regulation of catalytic activity`GO:0006508^biologica…	0.4455	7.2695	-4.21565	0.789353	0.00842679
c19992_g1	.	.	.	.	12.4135	0.7065	4.0275	0.659909	0.00842679
c13520_g1	.	.	.	.	8.798	1.6235	2.49926	2.32987	0.00842679
c18248_g1	.	.	.	.	124.184	45.5265	1.45603	4.69598	0.00877674
c30307_g1	.	.	.	.	38.7275	7.0005	2.52708	2.56684	0.00877674
c21347_g1	.	.	.	.	17.6225	3.8345	2.13682	2.79133	0.00877674
c205_g1	.	.	.	.	4.318	0.454	3.29077	1.23321	0.00877674
c7872_g1	sp|Q6ERE5|VIT12_ORYSJ^Q6ERE5^Q:10-136,H:12-138^75.59%ID^E:1e-66^RecName: Full=Vacuolar iron transporter 1.2;^Eukaryota; Viridiplantae; Streptophyta; Embryophyta; Tracheophyta; Spermatophyta; Magnoliophyta; Liliopsida; Poales; Poaceae; BEP clade; Ehrhartoideae; Oryzeae; Oryza	PF01988.14^VIT1^VIT family^28-135^E:6.9e-34	COG1814^Uncharacterized membrane protein	GO:0016021^cellular_component^integral to membrane`GO:0005774^cellular_component^vacuolar membrane`GO:0006811^biological_process^ion transport`GO:0055072^biological_process^iron ion homeostasis	0	4.7045	-5.88012	0.230205	0.00877674
c23724_g1	sp|H6TFZ4|SUS5_ORYSJ^H6TFZ4^Q:7-137,H:1-131^80.15%ID^E:3e-70^RecName: Full=Sucrose synthase 5;^Eukaryota; Viridiplantae; Streptophyta; Embryophyta; Tracheophyta; Spermatophyta; Magnoliophyta; Liliopsida; Poales; Poaceae; BEP clade; Ehrhartoideae; Oryzeae; Oryza	PF00862.14^Sucrose_synth^Sucrose synthase^15-133^E:2.7e-30	COG0438^Glycosyltransferase	GO:0005737^cellular_component^cytoplasm`GO:0016020^cellular_component^membrane`GO:0016157^molecular_function^sucrose synthase activity`GO:0009058^biological_process^biosynthetic process`GO:0005985^biological_process^sucrose metabolic process	0	6.417	-5.88012	0.230205	0.00877674
c3030_g1	.	.	.	.	0	4.0385	-5.85063	0.215868	0.00902601
c31936_g1	.	PF05498.6^RALF^Rapid ALkalinization Factor (RALF)^63-115^E:1.2e-21	.	.	14.9725	67.3425	-2.21808	2.90147	0.00902601
c23172_g1	.	.	.	.	67.8905	21.4325	1.64103	4.46346	0.00902601
c30110_g1	.	.	.	.	1209.02	421.798	1.46693	9.77076	0.00902601
c37027_g1	.	.	.	.	55.1455	11.992	2.24657	4.90189	0.00902601
c34256_g1	sp|Q9SUC9|UGPI7_ARATH^Q9SUC9^Q:1-249,H:58-304^64.54%ID^E:5e-106^RecName: Full=Uncharacterized GPI-anchored protein At4g28100;^Eukaryota; Viridiplantae; Streptophyta; Embryophyta; Tracheophyta; Spermatophyta; Magnoliophyta; eudicotyledons; core eudicotyledons; rosids; malvids; Brassicales; Brassicaceae; Camelineae; Arabidopsis	.	.	GO:0046658^cellular_component^anchored to plasma membrane	0.3615	3.9505	-3.4162	0.815136	0.00902601
c23689_g1	.	PF03763.8^Remorin_C^Remorin, C-terminal region^4-84^E:4.5e-17	.	.	0.295	9.466	-4.03777	0.572931	0.00902601
c32020_g1	.	.	.	.	3.855	0	6.25427	0.550231	0.00902601
c20987_g1	.	.	.	.	1168.16	337.055	1.78191	7.73901	0.00933887
c23367_g1	.	.	.	.	54.443	9.555	2.25273	2.87439	0.00933887
c24542_g1	sp|P46687|GASA3_ARATH^P46687^Q:20-93,H:29-99^59.46%ID^E:4e-24^RecName: Full=Gibberellin-regulated protein 3;^Eukaryota; Viridiplantae; Streptophyta; Embryophyta; Tracheophyta; Spermatophyta; Magnoliophyta; eudicotyledons; core eudicotyledons; rosids; malvids; Brassicales; Brassicaceae; Camelineae; Arabidopsis	PF02704.9^GASA^Gibberellin regulated protein^34-93^E:1.1e-25	.	GO:0005576^cellular_component^extracellular region`GO:0009740^biological_process^gibberellic acid mediated signaling pathway`GO:0009739^biological_process^response to gibberellin stimulus	46.4795	10.0235	2.18384	2.46308	0.00933887
c30316_g2	sp|Q94AJ5|PGLR5_ARATH^Q94AJ5^Q:1-93,H:329-421^35.11%ID^E:2e-12^RecName: Full=Probable polygalacturonase At1g80170;^Eukaryota; Viridiplantae; Streptophyta; Embryophyta; Tracheophyta; Spermatophyta; Magnoliophyta; eudicotyledons; core eudicotyledons; rosids; malvids; Brassicales; Brassicaceae; Camelineae; Arabidopsis	PF00295.12^Glyco_hydro_28^Glycosyl hydrolases family 28^2-83^E:2.4e-13	COG5434^Endopolygalacturonase	GO:0005576^cellular_component^extracellular region`GO:0009505^cellular_component^plant-type cell wall`GO:0004650^molecular_function^polygalacturonase activity`GO:0005975^biological_process^carbohydrate metabolic process	6.198	0	6.03824	0.312923	0.00933887
c21512_g1	.	.	.	.	24.532	6.569	1.86319	3.55572	0.00933887
c18272_g1	.	.	.	.	2.0135	10.8575	-2.50907	1.90258	0.00933887
c5815_g1	.	.	.	.	8.4505	1.1755	2.98937	1.26563	0.00967692
c14102_g1	.	.	.	.	33.8265	3.8715	3.04297	1.94734	0.00967692
c35486_g1	sp|Q9LY41|ATL4_ARATH^Q9LY41^Q:55-322,H:42-334^39.14%ID^E:4e-37^RecName: Full=E3 ubiquitin-protein ligase ATL4;^Eukaryota; Viridiplantae; Streptophyta; Embryophyta; Tracheophyta; Spermatophyta; Magnoliophyta; eudicotyledons; core eudicotyledons; rosids; malvids; Brassicales; Brassicaceae; Camelineae; Arabidopsis	PF12678.2^zf-rbx1^RING-H2 zinc finger^121-166^E:1.4e-09`PF13920.1^zf-C3HC4_3^Zinc finger, C3HC4 type (RING finger)^121-170^E:3e-07`PF13923.1^zf-C3HC4_2^Zinc finger, C3HC4 type (RING finger)^122-166^E:7.8e-09`PF13639.1^zf-RING_2^Ring finger domain^123-167^E:4.8e-14`PF00097.20^zf-C3HC4^Zinc finger, C3HC4 type (RING finger)^124-165^E:2.7e-07`PF12861.2^zf-Apc11^Anaphase-promoting complex subunit 11 R…	.	GO:0016021^cellular_component^integral to membrane`GO:0046872^molecular_function^metal ion binding`GO:0004842^molecular_function^ubiquitin-protein ligase activity`GO:0008270^molecular_function^zinc ion binding	5.7615	18.016	-1.66372	3.55475	0.00967692
c29792_g1	.	.	.	.	11.118	50.3735	-1.46891	4.57045	0.00967692
c29747_g2	.	.	.	.	39.801	11.1105	1.90076	4.55433	0.00967692
c25350_g1	sp|Q94CG0|CIPKL_ARATH^Q94CG0^Q:7-419,H:9-411^56.25%ID^E:6e-157^RecName: Full=CBL-interacting serine/threonine-protein kinase 21;^Eukaryota; Viridiplantae; Streptophyta; Embryophyta; Tracheophyta; Spermatophyta; Magnoliophyta; eudicotyledons; core eudicotyledons; rosids; malvids; Brassicales; Brassicaceae; Camelineae; Arabidopsis	PF00069.20^Pkinase^Protein kinase domain^10-262^E:1.4e-73`PF07714.12^Pkinase_Tyr^Protein tyrosine kinase^12-257^E:2.8e-41`PF06293.9^Kdo^Lipopolysaccharide kinase (Kdo/WaaP) family^56-160^E:6.8e-06`PF03822.9^NAF^NAF domain^303-358^E:7.2e-16	COG0515^Serine/threonine protein kinase	GO:0005524^molecular_function^ATP binding`GO:0004674^molecular_function^protein serine/threonine kinase activity`GO:0007165^biological_process^signal transduction	58.565	19.3255	1.62387	6.18708	0.0101711
c16014_g1	sp|Q9M8Y5|LTL1_ARATH^Q9M8Y5^Q:9-223,H:3-218^75.46%ID^E:1e-108^RecName: Full=GDSL esterase/lipase LTL1;^Eukaryota; Viridiplantae; Streptophyta; Embryophyta; Tracheophyta; Spermatophyta; Magnoliophyta; eudicotyledons; core eudicotyledons; rosids; malvids; Brassicales; Brassicaceae; Camelineae; Arabidopsis	PF00657.17^Lipase_GDSL^GDSL-like Lipase/Acylhydrolase^36-221^E:6.6e-14	COG3240^Phospholipase/lecithinase/hemolysin	GO:0005576^cellular_component^extracellular region`GO:0016788^molecular_function^hydrolase activity, acting on ester bonds`GO:0042538^biological_process^hyperosmotic salinity response`GO:0016042^biological_process^lipid catabolic process`GO:0010226^biological_process^response to lithium ion`GO:0009751^biological_process^response to salicylic acid stimulus	0.602	8.574	-3.67509	1.39451	0.0105272
c12278_g1	sp|C0LGH2|Y1561_ARATH^C0LGH2^Q:24-133,H:616-726^46.49%ID^E:2e-15^RecName: Full=Probable LRR receptor-like serine/threonine-protein kinase At1g56130;^Eukaryota; Viridiplantae; Streptophyta; Embryophyta; Tracheophyta; Spermatophyta; Magnoliophyta; eudicotyledons; core eudicotyledons; rosids; malvids; Brassicales; Brassicaceae; Camelineae; Arabidopsis	.	COG0515^Serine/threonine protein kinase	GO:0016021^cellular_component^integral to membrane`GO:0005886^cellular_component^plasma membrane`GO:0005524^molecular_function^ATP binding`GO:0004674^molecular_function^protein serine/threonine kinase activity	2.1595	15.0535	-2.77656	1.34004	0.0105272
c21847_g1	sp|A7PZL3|PGLR_VITVI^A7PZL3^Q:38-432,H:59-455^53.15%ID^E:4e-150^RecName: Full=Probable polygalacturonase;^Eukaryota; Viridiplantae; Streptophyta; Embryophyta; Tracheophyta; Spermatophyta; Magnoliophyta; eudicotyledons; core eudicotyledons; rosids; Vitales; Vitaceae; Vitis	PF12708.2^Pectate_lyase_3^Pectate lyase superfamily protein^42-335^E:2.6e-13`PF00295.12^Glyco_hydro_28^Glycosyl hydrolases family 28^149-418^E:9.9e-38	COG5434^Endopolygalacturonase	GO:0016021^cellular_component^integral to membrane`GO:0004650^molecular_function^polygalacturonase activity`GO:0005975^biological_process^carbohydrate metabolic process	7.2025	20.738	-1.53236	4.3279	0.0105272
c35594_g1	.	.	.	.	0	11.767	-6.33708	0.51535	0.0105272
c17829_g1	.	PF07839.6^CaM_binding^Plant calmodulin-binding domain^137-249^E:9.7e-27	.	.	9.3885	1.8965	2.27804	2.15244	0.0109618
c36286_g1	.	.	.	.	0.3855	10.705	-4.08415	0.592315	0.0109618
c33483_g1	sp|O48928|C77A3_SOYBN^O48928^Q:34-527,H:13-506^60.73%ID^E:0^RecName: Full=Cytochrome P450 77A3;^Eukaryota; Viridiplantae; Streptophyta; Embryophyta; Tracheophyta; Spermatophyta; Magnoliophyta; eudicotyledons; core eudicotyledons; rosids; fabids; Fabales; Fabaceae; Papilionoideae; Phaseoleae; Glycine	PF00067.17^p450^Cytochrome P450^59-514^E:9.2e-97	.	GO:0009055^molecular_function^electron carrier activity`GO:0020037^molecular_function^heme binding`GO:0005506^molecular_function^iron ion binding`GO:0004497^molecular_function^monooxygenase activity`GO:0016705^molecular_function^oxidoreductase activity, acting on paired donors, with incorporation or reduction of molecular oxygen	296.586	825.735	-1.45702	9.82343	0.0112504
c10649_g1	.	.	.	.	15.9155	3.3135	2.32504	3.52801	0.0112504
c11906_g2	.	.	.	GO:0048046^cellular_component^apoplast`GO:0005618^cellular_component^cell wall`GO:0031012^cellular_component^extracellular matrix`GO:0030145^molecular_function^manganese ion binding`GO:0045735^molecular_function^nutrient reservoir activity`GO:0009651^biological_process^response to salt stress	1.974	19.6275	-2.90748	1.08643	0.0112504
c16142_g1	sp|P17407|21KD_DAUCA^P17407^Q:21-213,H:5-187^44.56%ID^E:1e-45^RecName: Full=21 kDa protein;^Eukaryota; Viridiplantae; Streptophyta; Embryophyta; Tracheophyta; Spermatophyta; Magnoliophyta; eudicotyledons; core eudicotyledons; asterids; campanulids; Apiales; Apiaceae; Apioideae; Scandiceae; Daucinae; Daucus	PF04043.10^PMEI^Plant invertase/pectin methylesterase inhibitor^46-209^E:4.1e-36	.	GO:0004857^molecular_function^enzyme inhibitor activity`GO:0030599^molecular_function^pectinesterase activity`GO:0043086^biological_process^negative regulation of catalytic activity	446.635	171.942	1.37115	7.76987	0.0112504
c7554_g1	sp|Q9FF86|DCR_ARATH^Q9FF86^Q:20-106,H:3-98^51.04%ID^E:5e-19^RecName: Full=BAHD acyltransferase DCR;^Eukaryota; Viridiplantae; Streptophyta; Embryophyta; Tracheophyta; Spermatophyta; Magnoliophyta; eudicotyledons; core eudicotyledons; rosids; malvids; Brassicales; Brassicaceae; Camelineae; Arabidopsis	PF02458.10^Transferase^Transferase family^20-116^E:1.6e-15	NOG84518^Trichothecene 3-O-acetyltransferase	GO:0005737^cellular_component^cytoplasm`GO:0005829^cellular_component^cytosol`GO:0016747^molecular_function^transferase activity, transferring acyl groups other than amino-acyl groups`GO:0010143^biological_process^cutin biosynthetic process`GO:0048730^biological_process^epidermis morphogenesis`GO:0051179^biological_process^localization`GO:0010090^biological_process^trichome morphogenesis	2.464	24.0295	-2.95524	1.52918	0.0112504
c6681_g1	.	.	.	.	7.732	0.5825	3.53533	0.903411	0.0115736
c29421_g1	.	PF07250.6^Glyoxal_oxid_N^Glyoxal oxidase N-terminus^47-277^E:1.7e-87	.	.	12.4595	34.9295	-1.45488	4.64467	0.0115736
c22353_g1	sp|P27141|CAHC_TOBAC^P27141^Q:5-200,H:114-309^70.41%ID^E:8e-99^RecName: Full=Carbonic anhydrase, chloroplastic;^Eukaryota; Viridiplantae; Streptophyta; Embryophyta; Tracheophyta; Spermatophyta; Magnoliophyta; eudicotyledons; core eudicotyledons; asterids; lamiids; Solanales; Solanaceae; Nicotianoideae; Nicotianeae; Nicotiana	PF00484.14^Pro_CA^Carbonic anhydrase^39-196^E:3.9e-43	.	GO:0009570^cellular_component^chloroplast stroma`GO:0004089^molecular_function^carbonate dehydratase activity`GO:0008270^molecular_function^zinc ion binding`GO:0015976^biological_process^carbon utilization	257.669	105.508	1.28853	6.79206	0.0115736
c24261_g1	sp|Q9FJ41|GDL85_ARATH^Q9FJ41^Q:13-347,H:21-356^48.07%ID^E:1e-112^RecName: Full=GDSL esterase/lipase At5g45950;^Eukaryota; Viridiplantae; Streptophyta; Embryophyta; Tracheophyta; Spermatophyta; Magnoliophyta; eudicotyledons; core eudicotyledons; rosids; malvids; Brassicales; Brassicaceae; Camelineae; Arabidopsis	PF00657.17^Lipase_GDSL^GDSL-like Lipase/Acylhydrolase^31-337^E:4e-22	COG3240^Phospholipase/lecithinase/hemolysin	GO:0005576^cellular_component^extracellular region`GO:0016788^molecular_function^hydrolase activity, acting on ester bonds`GO:0016042^biological_process^lipid catabolic process	81.15	206.433	-1.33499	7.48841	0.0115736
c24516_g1	sp|O82345|BAG6_ARATH^O82345^Q:256-332,H:956-1028^42.86%ID^E:6e-10^RecName: Full=BAG family molecular chaperone regulator 6;^Eukaryota; Viridiplantae; Streptophyta; Embryophyta; Tracheophyta; Spermatophyta; Magnoliophyta; eudicotyledons; core eudicotyledons; rosids; malvids; Brassicales; Brassicaceae; Camelineae; Arabidopsis	.	.	GO:0009506^cellular_component^plasmodesma`GO:0006915^biological_process^apoptotic process`GO:0050832^biological_process^defense response to fungus`GO:0012502^biological_process^induction of programmed cell death`GO:0009408^biological_process^response to heat`GO:0009644^biological_process^response to high light intensity`GO:0042542^biological_process^response to hydrogen peroxide`GO:0010228^biolog…	15.8735	4.5175	1.77622	3.14779	0.0117023
c19019_g1	sp|Q9LT17|BBR_ARATH^Q9LT17^Q:36-196,H:85-258^42.13%ID^E:9e-26^RecName: Full=E3 ubiquitin ligase BIG BROTHER-related;^Eukaryota; Viridiplantae; Streptophyta; Embryophyta; Tracheophyta; Spermatophyta; Magnoliophyta; eudicotyledons; core eudicotyledons; rosids; malvids; Brassicales; Brassicaceae; Camelineae; Arabidopsis	.	.	GO:0046872^molecular_function^metal ion binding`GO:0004842^molecular_function^ubiquitin-protein ligase activity`GO:0008270^molecular_function^zinc ion binding`GO:0051865^biological_process^protein autoubiquitination	0.3585	4.7645	-3.89956	0.537667	0.0117023
c13386_g1	sp|P50702|OS81_SOLCO^P50702^Q:1-172,H:53-226^66.1%ID^E:4e-76^RecName: Full=Osmotin-like protein OSML81;^Eukaryota; Viridiplantae; Streptophyta; Embryophyta; Tracheophyta; Spermatophyta; Magnoliophyta; eudicotyledons; core eudicotyledons; asterids; lamiids; Solanales; Solanaceae; Solanoideae; Solaneae; Solanum	PF00314.12^Thaumatin^Thaumatin family^1-172^E:1.2e-66	.	GO:0006950^biological_process^response to stress	13.6595	2.2845	2.51969	1.74634	0.0117023
c17559_g1	.	PF00403.21^HMA^Heavy-metal-associated domain^39-92^E:7.6e-10	.	.	133.675	53.3495	1.33591	5.84417	0.0117023
c20109_g1	sp|P80728|MAVI_CUCPE^P80728^Q:77-182,H:3-101^39.25%ID^E:2e-15^RecName: Full=Mavicyanin;^Eukaryota; Viridiplantae; Streptophyta; Embryophyta; Tracheophyta; Spermatophyta; Magnoliophyta; eudicotyledons; core eudicotyledons; rosids; fabids; Cucurbitales; Cucurbitaceae; Cucurbiteae; Cucurbita	PF02298.12^Cu_bind_like^Plastocyanin-like domain^86-176^E:3.6e-18	.	GO:0005507^molecular_function^copper ion binding`GO:0009055^molecular_function^electron carrier activity`GO:0022900^biological_process^electron transport chain	84.573	237.966	-1.47925	6.9252	0.0117023
c21831_g1	sp|A6YIH8|C7D55_HYOMU^A6YIH8^Q:7-492,H:2-493^35.69%ID^E:1e-104^RecName: Full=Premnaspirodiene oxygenase;^Eukaryota; Viridiplantae; Streptophyta; Embryophyta; Tracheophyta; Spermatophyta; Magnoliophyta; eudicotyledons; core eudicotyledons; asterids; lamiids; Solanales; Solanaceae; Solanoideae; Hyoscyameae; Hyoscyamus	PF00067.17^p450^Cytochrome P450^39-472^E:1.9e-90	.	GO:0016021^cellular_component^integral to membrane`GO:0009055^molecular_function^electron carrier activity`GO:0020037^molecular_function^heme binding`GO:0005506^molecular_function^iron ion binding`GO:0004497^molecular_function^monooxygenase activity`GO:0016705^molecular_function^oxidoreductase activity, acting on paired donors, with incorporation or reduction of molecular oxygen	2.8235	10.889	-1.93398	3.35245	0.0117023
c23531_g2	.	.	.	.	6.181	1.2925	2.27993	1.9872	0.0117023
c19939_g1	sp|Q8W1W9|5MAT1_SALSN^Q8W1W9^Q:2-111,H:65-183^36.67%ID^E:7e-19^RecName: Full=Malonyl-coenzyme:anthocyanin 5-O-glucoside-6'''-O-malonyltransferase;^Eukaryota; Viridiplantae; Streptophyta; Embryophyta; Tracheophyta; Spermatophyta; Magnoliophyta; eudicotyledons; core eudicotyledons; asterids; lamiids; Lamiales; Lamiaceae; Nepetoideae; Mentheae; Salvia	PF02458.10^Transferase^Transferase family^1-112^E:1.5e-17	.	GO:0033810^molecular_function^anthocyanin 5-O-glucoside 6'''-O-malonyltransferase activity`GO:0009698^biological_process^phenylpropanoid metabolic process	0	8.6345	-5.78282	0.165616	0.0117023
c13056_g1	sp|Q7XZZ3|BAHL1_ORYSJ^Q7XZZ3^Q:1-356,H:1-339^62.88%ID^E:3e-165^RecName: Full=Probable E3 ubiquitin-protein ligase BAH1-like 1;^Eukaryota; Viridiplantae; Streptophyta; Embryophyta; Tracheophyta; Spermatophyta; Magnoliophyta; Liliopsida; Poales; Poaceae; BEP clade; Ehrhartoideae; Oryzeae; Oryza	PF03105.14^SPX^SPX domain^143-187^E:2.4e-09`PF13445.1^zf-RING_LisH^RING-type zinc-finger, LisH dimerisation motif^248-298^E:2.5e-05`PF13923.1^zf-C3HC4_2^Zinc finger, C3HC4 type (RING finger)^250-301^E:1.5e-10`PF13639.1^zf-RING_2^Ring finger domain^251-302^E:4.8e-08`PF13920.1^zf-C3HC4_3^Zinc finger, C3HC4 type (RING finger)^251-302^E:3.6e-07`PF00097.20^zf-C3HC4^Zinc finger, C3HC4 type (RING finger…	.	GO:0016874^molecular_function^ligase activity`GO:0046872^molecular_function^metal ion binding`GO:0008270^molecular_function^zinc ion binding`GO:0016567^biological_process^protein ubiquitination	3.9605	12.015	-1.62095	3.34051	0.0120038
c6416_g1	.	PF04577.9^DUF563^Protein of unknown function (DUF563)^37-160^E:2.6e-17	.	.	6.1045	0.644	3.06372	1.28372	0.0120038
c28786_g1	sp|Q84ME1|LUL3_ARATH^Q84ME1^Q:312-367,H:318-372^39.29%ID^E:1e-05^RecName: Full=Probable E3 ubiquitin-protein ligase LUL3;^Eukaryota; Viridiplantae; Streptophyta; Embryophyta; Tracheophyta; Spermatophyta; Magnoliophyta; eudicotyledons; core eudicotyledons; rosids; malvids; Brassicales; Brassicaceae; Camelineae; Arabidopsis	PF13920.1^zf-C3HC4_3^Zinc finger, C3HC4 type (RING finger)^313-360^E:2.1e-13`PF13923.1^zf-C3HC4_2^Zinc finger, C3HC4 type (RING finger)^313-356^E:6.6e-12`PF00097.20^zf-C3HC4^Zinc finger, C3HC4 type (RING finger)^315-354^E:0.0017	.	GO:0046872^molecular_function^metal ion binding`GO:0004842^molecular_function^ubiquitin-protein ligase activity`GO:0008270^molecular_function^zinc ion binding	196.775	73.9995	1.42263	7.49743	0.0120038
c21427_g1	sp|Q9SUI4|PSAL_ARATH^Q9SUI4^Q:29-243,H:3-216^76.28%ID^E:4e-92^RecName: Full=Photosystem I reaction center subunit XI, chloroplastic;^Eukaryota; Viridiplantae; Streptophyta; Embryophyta; Tracheophyta; Spermatophyta; Magnoliophyta; eudicotyledons; core eudicotyledons; rosids; malvids; Brassicales; Brassicaceae; Camelineae; Arabidopsis	PF02605.10^PsaL^Photosystem I reaction centre subunit XI^87-240^E:1.4e-57	.	GO:0009941^cellular_component^chloroplast envelope`GO:0009535^cellular_component^chloroplast thylakoid membrane`GO:0016021^cellular_component^integral to membrane`GO:0009538^cellular_component^photosystem I reaction center`GO:0010287^cellular_component^plastoglobule`GO:0015979^biological_process^photosynthesis	4.83	18.4365	-2.00247	2.78185	0.0120038
c25975_g3	sp|Q9ZVN4|Y1500_ARATH^Q9ZVN4^Q:1-96,H:61-156^65.62%ID^E:2e-38^RecName: Full=Probable tyrosine-protein phosphatase At1g05000;^Eukaryota; Viridiplantae; Streptophyta; Embryophyta; Tracheophyta; Spermatophyta; Magnoliophyta; eudicotyledons; core eudicotyledons; rosids; malvids; Brassicales; Brassicaceae; Camelineae; Arabidopsis	PF03162.8^Y_phosphatase2^Tyrosine phosphatase family^1-96^E:9.6e-30	COG2365^Protein tyrosine/serine phosphatase	GO:0004725^molecular_function^protein tyrosine phosphatase activity`GO:0035335^biological_process^peptidyl-tyrosine dephosphorylation	48.498	12.5615	1.75706	3.52105	0.0123426
c26954_g1	sp|Q6H5X0|RIP2_ORYSJ^Q6H5X0^Q:29-133,H:78-192^57.39%ID^E:1e-36^RecName: Full=Putative ripening-related protein 2;^Eukaryota; Viridiplantae; Streptophyta; Embryophyta; Tracheophyta; Spermatophyta; Magnoliophyta; Liliopsida; Poales; Poaceae; BEP clade; Ehrhartoideae; Oryzeae; Oryza	.	.	GO:0005576^cellular_component^extracellular region	18.858	0.7285	4.42214	1.94644	0.0123426
c18799_g1	.	.	.	.	12.6025	1.9405	2.62584	1.26548	0.0123426
c27210_g1	sp|Q0JGZ6|SCRK1_ORYSJ^Q0JGZ6^Q:24-340,H:6-321^77.92%ID^E:0^RecName: Full=Fructokinase-1;^Eukaryota; Viridiplantae; Streptophyta; Embryophyta; Tracheophyta; Spermatophyta; Magnoliophyta; Liliopsida; Poales; Poaceae; BEP clade; Ehrhartoideae; Oryzeae; Oryza	PF00294.19^PfkB^pfkB family carbohydrate kinase^25-331^E:1.2e-74	COG0524^Sugar kinases, ribokinase family	GO:0005524^molecular_function^ATP binding`GO:0008865^molecular_function^fructokinase activity`GO:0004747^molecular_function^ribokinase activity`GO:0006014^biological_process^D-ribose metabolic process`GO:0019252^biological_process^starch biosynthetic process	4.915	19.435	-1.93809	3.51248	0.0126739
c23684_g1	.	PF00786.23^PBD^P21-Rho-binding domain^27-64^E:2e-10	.	.	4.578	16.8045	-1.91667	2.54621	0.0126739
c27073_g1	sp|Q8W486|Y1491_ARATH^Q8W486^Q:88-417,H:82-436^22.76%ID^E:2e-16^RecName: Full=Uncharacterized protein At1g04910;^Eukaryota; Viridiplantae; Streptophyta; Embryophyta; Tracheophyta; Spermatophyta; Magnoliophyta; eudicotyledons; core eudicotyledons; rosids; malvids; Brassicales; Brassicaceae; Camelineae; Arabidopsis	PF10250.4^O-FucT^GDP-fucose protein O-fucosyltransferase^112-390^E:1.1e-21	NOG251664^Delta-Like 3 (Drosophila) protein	GO:0005768^cellular_component^endosome`GO:0005794^cellular_component^Golgi apparatus`GO:0000139^cellular_component^Golgi membrane`GO:0016021^cellular_component^integral to membrane`GO:0005802^cellular_component^trans-Golgi network	16.1565	40.974	-1.32603	5.49916	0.0126739
c9605_g1	.	.	.	.	12.941	0.7335	3.77613	1.01946	0.0129978
c2568_g1	sp|Q7XNX6|SUS7_ORYSJ^Q7XNX6^Q:1-162,H:679-841^65.03%ID^E:1e-67^RecName: Full=Sucrose synthase 7;^Eukaryota; Viridiplantae; Streptophyta; Embryophyta; Tracheophyta; Spermatophyta; Magnoliophyta; Liliopsida; Poales; Poaceae; BEP clade; Ehrhartoideae; Oryzeae; Oryza	PF00534.15^Glycos_transf_1^Glycosyl transferases group 1^1-64^E:1.4e-16	.	GO:0005618^cellular_component^cell wall`GO:0005737^cellular_component^cytoplasm`GO:0016020^cellular_component^membrane`GO:0016157^molecular_function^sucrose synthase activity`GO:0009058^biological_process^biosynthetic process`GO:0080165^biological_process^callose deposition in phloem sieve plate`GO:0005985^biological_process^sucrose metabolic process	0.454	5.8575	-3.15977	0.574945	0.0129978
c24019_g1	sp|Q9FF86|DCR_ARATH^Q9FF86^Q:1-318,H:124-448^56.31%ID^E:2e-130^RecName: Full=BAHD acyltransferase DCR;^Eukaryota; Viridiplantae; Streptophyta; Embryophyta; Tracheophyta; Spermatophyta; Magnoliophyta; eudicotyledons; core eudicotyledons; rosids; malvids; Brassicales; Brassicaceae; Camelineae; Arabidopsis	PF02458.10^Transferase^Transferase family^8-318^E:7.1e-60	NOG84518^Trichothecene 3-O-acetyltransferase	GO:0005737^cellular_component^cytoplasm`GO:0005829^cellular_component^cytosol`GO:0016747^molecular_function^transferase activity, transferring acyl groups other than amino-acyl groups`GO:0010143^biological_process^cutin biosynthetic process`GO:0048730^biological_process^epidermis morphogenesis`GO:0051179^biological_process^localization`GO:0010090^biological_process^trichome morphogenesis	7.0975	30.5335	-2.04744	4.09312	0.0129978
c18753_g1	.	.	.	.	5.99	0.267	4.12825	0.732237	0.0132181
c17072_g1	.	.	.	GO:0009507^cellular_component^chloroplast`GO:0009793^biological_process^embryo development ending in seed dormancy	8.4525	0.728	3.35367	0.787931	0.0132181
c21726_g1	sp|O22784|CRR11_ARATH^O22784^Q:12-228,H:23-238^47.71%ID^E:2e-63^RecName: Full=Cysteine-rich repeat secretory protein 11;^Eukaryota; Viridiplantae; Streptophyta; Embryophyta; Tracheophyta; Spermatophyta; Magnoliophyta; eudicotyledons; core eudicotyledons; rosids; malvids; Brassicales; Brassicaceae; Camelineae; Arabidopsis	PF01657.12^Stress-antifung^Salt stress response/antifungal^29-127^E:8.5e-18`PF01657.12^Stress-antifung^Salt stress response/antifungal^148-228^E:1.4e-17	.	GO:0005576^cellular_component^extracellular region`GO:0009506^cellular_component^plasmodesma`GO:0010497^biological_process^plasmodesmata-mediated intercellular transport`GO:0046739^biological_process^spread of virus in multicellular host	10.0705	31.0075	-1.66188	3.56244	0.0132181
c14635_g2	.	.	.	.	0.4535	4.608	-3.29604	0.729371	0.0132181
c37205_g1	.	.	.	.	188.604	66.1375	1.53435	3.73709	0.0132181
c20701_g2	.	.	.	.	25.185	4.185	2.65993	1.34529	0.0134786
c26946_g1	sp|A9ZPJ7|AGCT2_HORVU^A9ZPJ7^Q:54-484,H:6-439^39.19%ID^E:2e-89^RecName: Full=Agmatine coumaroyltransferase-2;^Eukaryota; Viridiplantae; Streptophyta; Embryophyta; Tracheophyta; Spermatophyta; Magnoliophyta; Liliopsida; Poales; Poaceae; BEP clade; Pooideae; Triticeae; Hordeum	PF02458.10^Transferase^Transferase family^59-478^E:1.7e-51	.	GO:0047634^molecular_function^agmatine N4-coumaroyltransferase activity	10.7225	28.068	-1.36497	4.8702	0.0134786
c21165_g1	.	.	.	.	7.655	0	6.20715	0.536013	0.0134786
c31890_g1	sp|Q6S4P4|RF2B_ORYSJ^Q6S4P4^Q:145-247,H:122-224^49.51%ID^E:3e-22^RecName: Full=Transcription factor RF2b;^Eukaryota; Viridiplantae; Streptophyta; Embryophyta; Tracheophyta; Spermatophyta; Magnoliophyta; Liliopsida; Poales; Poaceae; BEP clade; Ehrhartoideae; Oryzeae; Oryza	PF07716.10^bZIP_2^Basic region leucine zipper^155-202^E:1.6e-08`PF00170.16^bZIP_1^bZIP transcription factor^157-199^E:3.4e-09	.	GO:0005634^cellular_component^nucleus`GO:0043565^molecular_function^sequence-specific DNA binding`GO:0003700^molecular_function^sequence-specific DNA binding transcription factor activity`GO:0006351^biological_process^transcription, DNA-dependent	81.19	191.714	-1.23861	7.13572	0.0134786
c26409_g1	sp|Q9SF32|IQD1_ARATH^Q9SF32^Q:34-258,H:43-273^30.77%ID^E:1e-12^RecName: Full=Protein IQ-DOMAIN 1;^Eukaryota; Viridiplantae; Streptophyta; Embryophyta; Tracheophyta; Spermatophyta; Magnoliophyta; eudicotyledons; core eudicotyledons; rosids; malvids; Brassicales; Brassicaceae; Camelineae; Arabidopsis	PF00612.22^IQ^IQ calmodulin-binding motif^104-122^E:2.1e-06	.	GO:0005634^cellular_component^nucleus	8.698	23.215	-1.3951	4.50211	0.0137802
c32760_g1	sp|Q9C9L2|TCP15_ARATH^Q9C9L2^Q:1-57,H:1-59^49.15%ID^E:1e-06^RecName: Full=Transcription factor TCP15;^Eukaryota; Viridiplantae; Streptophyta; Embryophyta; Tracheophyta; Spermatophyta; Magnoliophyta; eudicotyledons; core eudicotyledons; rosids; malvids; Brassicales; Brassicaceae; Camelineae; Arabidopsis	.	.	GO:0005634^cellular_component^nucleus`GO:0003677^molecular_function^DNA binding`GO:0003700^molecular_function^sequence-specific DNA binding transcription factor activity`GO:0008283^biological_process^cell proliferation`GO:0007623^biological_process^circadian rhythm`GO:0042023^biological_process^DNA endoreduplication`GO:0010229^biological_process^inflorescence development`GO:0009735^biological_pro…	0	9.596	-5.80107	0.172933	0.0137802
c10981_g1	.	.	.	.	10.847	34.976	-1.72935	3.50613	0.0137802
c7856_g1	.	.	.	.	7.9	0	6.01716	0.272942	0.0140755
c13747_g3	sp|Q9LHS7|GPAT7_ARATH^Q9LHS7^Q:1-67,H:406-477^50%ID^E:3e-17^RecName: Full=Glycerol-3-phosphate acyltransferase 7;^Eukaryota; Viridiplantae; Streptophyta; Embryophyta; Tracheophyta; Spermatophyta; Magnoliophyta; eudicotyledons; core eudicotyledons; rosids; malvids; Brassicales; Brassicaceae; Camelineae; Arabidopsis	.	.	GO:0016021^cellular_component^integral to membrane`GO:0004366^molecular_function^glycerol-3-phosphate O-acyltransferase activity`GO:0016024^biological_process^CDP-diacylglycerol biosynthetic process	24.3615	0	5.83802	0.180482	0.0140755
c17989_g1	.	.	.	.	1.0495	7.7365	-2.99031	0.960688	0.0140755
c27113_g2	.	.	.	.	97.7055	5.238	4.11595	3.07286	0.0142171
c27856_g1	sp|Q7XSK0|BGL18_ORYSJ^Q7XSK0^Q:54-525,H:27-499^61.26%ID^E:0^RecName: Full=Beta-glucosidase 18;^Eukaryota; Viridiplantae; Streptophyta; Embryophyta; Tracheophyta; Spermatophyta; Magnoliophyta; Liliopsida; Poales; Poaceae; BEP clade; Ehrhartoideae; Oryzeae; Oryza	PF00232.13^Glyco_hydro_1^Glycosyl hydrolase family 1^57-525^E:2.3e-160	COG2723^Beta-glucosidase/6-phospho-beta-glucosidase/beta-galactosidase	GO:0008422^molecular_function^beta-glucosidase activity`GO:0043169^molecular_function^cation binding`GO:0005975^biological_process^carbohydrate metabolic process`GO:0009809^biological_process^lignin biosynthetic process	227.535	82.7565	1.50132	7.63243	0.0142171
c13133_g1	sp|O81905|SD18_ARATH^O81905^Q:1-241,H:228-468^48.15%ID^E:9e-76^RecName: Full=Receptor-like serine/threonine-protein kinase SD1-8;^Eukaryota; Viridiplantae; Streptophyta; Embryophyta; Tracheophyta; Spermatophyta; Magnoliophyta; eudicotyledons; core eudicotyledons; rosids; malvids; Brassicales; Brassicaceae; Camelineae; Arabidopsis	PF00954.15^S_locus_glycop^S-locus glycoprotein family^1-98^E:1.9e-31`PF08276.6^PAN_2^PAN-like domain^119-186^E:1.2e-25	COG0515^Serine/threonine protein kinase	GO:0016021^cellular_component^integral to membrane`GO:0005886^cellular_component^plasma membrane`GO:0009506^cellular_component^plasmodesma`GO:0005773^cellular_component^vacuole`GO:0005524^molecular_function^ATP binding`GO:0004675^molecular_function^transmembrane receptor protein serine/threonine kinase activity`GO:0048544^biological_process^recognition of pollen	1.885	9.783	-2.46828	1.88369	0.0142171
c32251_g1	.	.	.	.	9.2315	1.132	2.90349	0.898779	0.0142171
c19200_g1	sp|P24805|TSJT1_TOBAC^P24805^Q:1-149,H:1-148^42.38%ID^E:8e-34^RecName: Full=Stem-specific protein TSJT1;^Eukaryota; Viridiplantae; Streptophyta; Embryophyta; Tracheophyta; Spermatophyta; Magnoliophyta; eudicotyledons; core eudicotyledons; asterids; lamiids; Solanales; Solanaceae; Nicotianoideae; Nicotianeae; Nicotiana	PF12481.3^DUF3700^Aluminium induced protein^2-228^E:2.8e-88`PF13522.1^GATase_6^Glutamine amidotransferase domain^72-171^E:1.5e-08`PF13537.1^GATase_7^Glutamine amidotransferase domain^73-178^E:1.3e-10	.	.	38.5605	15.2245	1.33535	4.68588	0.0142171
c7751_g1	.	.	.	.	1.083	10.6125	-3.2603	0.710912	0.0142171
c22392_g5	.	.	.	.	21.7365	2.089	3.32187	0.806366	0.0144014
c16109_g1	sp|Q7FAE1|MOMAS_ORYSJ^Q7FAE1^Q:1-271,H:1-273^62.27%ID^E:4e-101^RecName: Full=Momilactone A synthase;^Eukaryota; Viridiplantae; Streptophyta; Embryophyta; Tracheophyta; Spermatophyta; Magnoliophyta; Liliopsida; Poales; Poaceae; BEP clade; Ehrhartoideae; Oryzeae; Oryza	PF00106.20^adh_short^short chain dehydrogenase^18-183^E:8e-31`PF08659.5^KR^KR domain^20-170^E:4e-11`PF13561.1^adh_short_C2^Enoyl-(Acyl carrier protein) reductase^27-260^E:1e-27	COG1028^Dehydrogenases with different specificities (related to short-chain alcohol dehydrogenases)	GO:0000166^molecular_function^nucleotide binding`GO:0016491^molecular_function^oxidoreductase activity	4.1975	13.8725	-1.72926	2.85094	0.0144014
c20693_g1	.	.	.	.	27.7465	8.512	1.67405	3.52211	0.0144014
c28191_g3	.	PF14416.1^PMR5N^PMR5 N terminal Domain^1-23^E:2.5e-07`PF13839.1^PC-Esterase^GDSL/SGNH-like Acyl-Esterase family found in Pmr5 and Cas1p^24-127^E:1.9e-22	.	.	16.1985	1.647	2.98764	0.999905	0.0144014
c27810_g1	.	PF07059.7^DUF1336^Protein of unknown function (DUF1336)^282-523^E:4.4e-81	.	.	8.6385	23.514	-1.40825	5.07434	0.0144014
c12395_g1	sp|Q10FZ7|YAB2_ORYSJ^Q10FZ7^Q:9-194,H:1-186^66.14%ID^E:6e-83^RecName: Full=Protein YABBY 2;^Eukaryota; Viridiplantae; Streptophyta; Embryophyta; Tracheophyta; Spermatophyta; Magnoliophyta; Liliopsida; Poales; Poaceae; BEP clade; Ehrhartoideae; Oryzeae; Oryza	PF04690.8^YABBY^YABBY protein^14-167^E:2.6e-70`PF09011.5^DUF1898^Domain of unknown function (DUF1898)^116-160^E:4.3e-05	.	GO:0005634^cellular_component^nucleus`GO:0046872^molecular_function^metal ion binding	77.6385	29.8735	1.39735	5.60588	0.0146767
c29263_g1	sp|Q5NDE4|GTDC2_TAKRU^Q5NDE4^Q:255-483,H:162-412^23.75%ID^E:4e-08^RecName: Full=Glycosyltransferase-like domain-containing protein 2;^Eukaryota; Metazoa; Chordata; Craniata; Vertebrata; Euteleostomi; Actinopterygii; Neopterygii; Teleostei; Euteleostei; Neoteleostei; Acanthomorpha; Acanthopterygii; Percomorpha; Tetraodontiformes; Tetradontoidea; Tetraodontidae; Takifugu	PF04577.9^DUF563^Protein of unknown function (DUF563)^255-455^E:2.9e-22	.	GO:0005576^cellular_component^extracellular region`GO:0016757^molecular_function^transferase activity, transferring glycosyl groups	37.338	16.6335	1.35402	5.22966	0.0146767
c6019_g1	.	.	.	.	21.798	1.764	3.50645	1.87012	0.0146767
c17463_g1	.	.	.	.	0.6715	6.6085	-2.84664	0.75504	0.0149465
c30722_g1	.	.	.	.	11.885	3.165	1.93331	2.30119	0.0149465
c13359_g1	.	.	.	.	54.9455	13.1465	1.74215	2.88301	0.0149465
c34296_g1	sp|Q9M6E2|DBAT_TAXCU^Q9M6E2^Q:20-107,H:122-218^40.82%ID^E:5e-11^RecName: Full=10-deacetylbaccatin III 10-O-acetyltransferase;^Eukaryota; Viridiplantae; Streptophyta; Embryophyta; Tracheophyta; Spermatophyta; Coniferopsida; Coniferales; Taxaceae; Taxus	PF02458.10^Transferase^Transferase family^1-103^E:2.5e-14	.	GO:0050643^molecular_function^10-deacetylbaccatin III 10-O-acetyltransferase activity`GO:0042617^biological_process^paclitaxel biosynthetic process	0	7.874	-5.62847	0.0754997	0.0151616
c20519_g1	sp|F4K5W8|SUS5_ARATH^F4K5W8^Q:1-63,H:739-801^74.6%ID^E:2e-28^RecName: Full=Sucrose synthase 5;^Eukaryota; Viridiplantae; Streptophyta; Embryophyta; Tracheophyta; Spermatophyta; Magnoliophyta; eudicotyledons; core eudicotyledons; rosids; malvids; Brassicales; Brassicaceae; Camelineae; Arabidopsis	.	COG0438^Glycosyltransferase	GO:0005618^cellular_component^cell wall`GO:0005576^cellular_component^extracellular region`GO:0016157^molecular_function^sucrose synthase activity`GO:0009058^biological_process^biosynthetic process`GO:0080165^biological_process^callose deposition in phloem sieve plate`GO:0005985^biological_process^sucrose metabolic process	0	10.6595	-5.62847	0.0754997	0.0151616
c25277_g1	.	.	.	.	190.394	56.0415	1.70369	6.9789	0.0151616
c36077_g1	.	.	.	.	109.749	22.876	2.22509	2.36742	0.0151616
c38930_g1	.	.	.	.	7.471	0.494	3.77111	0.464661	0.0153218
c19624_g1	.	.	.	.	23.2925	2.099	3.52933	2.33838	0.0153218
c16036_g1	.	.	.	GO:0016758^molecular_function^transferase activity, transferring hexosyl groups`GO:0016117^biological_process^carotenoid biosynthetic process	8.105	38.043	-2.14689	1.78909	0.0153218
c25270_g1	.	.	.	.	2.4285	10.327	-2.1007	1.91843	0.0153218
c12826_g1	.	.	.	.	24.745	6.281	2.42985	2.56536	0.0153218
c6857_g1	.	.	.	.	20.6935	82.349	-1.93087	3.43109	0.015526
c36630_g1	sp|Q9LV33|BGL44_ARATH^Q9LV33^Q:18-501,H:21-511^73.98%ID^E:0^RecName: Full=Beta-glucosidase 44;^Eukaryota; Viridiplantae; Streptophyta; Embryophyta; Tracheophyta; Spermatophyta; Magnoliophyta; eudicotyledons; core eudicotyledons; rosids; malvids; Brassicales; Brassicaceae; Camelineae; Arabidopsis	PF00232.13^Glyco_hydro_1^Glycosyl hydrolase family 1^36-500^E:1e-158	COG2723^Beta-glucosidase/6-phospho-beta-glucosidase/beta-galactosidase	GO:0022626^cellular_component^cytosolic ribosome`GO:0005576^cellular_component^extracellular region`GO:0009505^cellular_component^plant-type cell wall`GO:0080081^molecular_function^4-methylumbelliferyl-beta-D-glucopyranoside beta-glucosidase activity`GO:0047668^molecular_function^amygdalin beta-glucosidase activity`GO:0080083^molecular_function^beta-gentiobiose beta-glucosidase activity`GO:000456…	1136.29	477.16	1.24603	10.5011	0.015526
c19940_g1	sp|P10978|POLX_TOBAC^P10978^Q:1-72,H:84-155^31.94%ID^E:5e-08^RecName: Full=Retrovirus-related Pol polyprotein from transposon TNT 1-94;^Eukaryota; Viridiplantae; Streptophyta; Embryophyta; Tracheophyta; Spermatophyta; Magnoliophyta; eudicotyledons; core eudicotyledons; asterids; lamiids; Solanales; Solanaceae; Nicotianoideae; Nicotianeae; Nicotiana	PF14227.1^UBN2_2^gag-polypeptide of LTR copia-type^1-71^E:3.7e-21`PF14223.1^UBN2^gag-polypeptide of LTR copia-type^1-71^E:1.8e-13	.	GO:0004190^molecular_function^aspartic-type endopeptidase activity`GO:0004519^molecular_function^endonuclease activity`GO:0046872^molecular_function^metal ion binding`GO:0003676^molecular_function^nucleic acid binding`GO:0003964^molecular_function^RNA-directed DNA polymerase activity`GO:0008270^molecular_function^zinc ion binding`GO:0015074^biological_process^DNA integration`GO:0090305^biological…	5.668	1.274	2.1445	2.0366	0.015526
c9215_g1	sp|Q41001|BCP_PEA^Q41001^Q:9-102,H:12-106^46.32%ID^E:3e-21^RecName: Full=Blue copper protein;^Eukaryota; Viridiplantae; Streptophyta; Embryophyta; Tracheophyta; Spermatophyta; Magnoliophyta; eudicotyledons; core eudicotyledons; rosids; fabids; Fabales; Fabaceae; Papilionoideae; Fabeae; Pisum	PF02298.12^Cu_bind_like^Plastocyanin-like domain^33-102^E:1.5e-22	.	GO:0005507^molecular_function^copper ion binding`GO:0009055^molecular_function^electron carrier activity`GO:0022900^biological_process^electron transport chain	0.44	10.904	-3.92946	0.483938	0.015526
c28117_g1	.	.	.	.	28.9725	84.73	-1.51849	6.56148	0.0158239
c9627_g1	.	.	.	.	2.6595	9.6595	-1.8845	2.67563	0.0158239
c24198_g1	.	.	.	.	1.343	12.68	-2.81369	0.736866	0.0159684
c19474_g1	.	.	.	.	0.3995	4.9545	-3.08784	0.524737	0.0159684
c22365_g1	.	PF02519.9^Auxin_inducible^Auxin responsive protein^30-117^E:2.6e-13	.	.	60.887	18.186	1.70766	4.09321	0.0159684
c7166_g1	.	.	.	.	57.948	13.4925	2.06022	3.9853	0.0159684
c23825_g1	sp|Q69NF5|GUN23_ORYSJ^Q69NF5^Q:25-491,H:40-507^76.28%ID^E:0^RecName: Full=Endoglucanase 23;^Eukaryota; Viridiplantae; Streptophyta; Embryophyta; Tracheophyta; Spermatophyta; Magnoliophyta; Liliopsida; Poales; Poaceae; BEP clade; Ehrhartoideae; Oryzeae; Oryza	PF00759.14^Glyco_hydro_9^Glycosyl hydrolase family 9^26-484^E:2.3e-157	.	GO:0005576^cellular_component^extracellular region`GO:0008810^molecular_function^cellulase activity`GO:0030245^biological_process^cellulose catabolic process	2.983	10.929	-1.83663	3.30202	0.0159684
c18971_g1	sp|Q4R1I9|ANGLT_ROSHC^Q4R1I9^Q:3-436,H:6-459^47.05%ID^E:2e-137^RecName: Full=Anthocyanidin 5,3-O-glucosyltransferase;^Eukaryota; Viridiplantae; Streptophyta; Embryophyta; Tracheophyta; Spermatophyta; Magnoliophyta; eudicotyledons; core eudicotyledons; rosids; fabids; Rosales; Rosaceae; Rosoideae; Rosoideae unplaced; Rosa	PF00201.13^UDPGT^UDP-glucoronosyl and UDP-glucosyl transferase^240-385^E:2.4e-27	.	GO:0016758^molecular_function^transferase activity, transferring hexosyl groups`GO:0009718^biological_process^anthocyanin-containing compound biosynthetic process	18.034	48.533	-1.4093	5.42023	0.0161085
c15151_g1	.	.	.	.	11.094	0.908	3.27357	0.714223	0.0161085
c31860_g1	.	.	.	.	392.945	982.279	-1.30446	10.3978	0.0161085
c2219_g1	sp|Q15782|CH3L2_HUMAN^Q15782^Q:2-113,H:256-365^35.4%ID^E:9e-13^RecName: Full=Chitinase-3-like protein 2;^Eukaryota; Metazoa; Chordata; Craniata; Vertebrata; Euteleostomi; Mammalia; Eutheria; Euarchontoglires; Primates; Haplorrhini; Catarrhini; Hominidae; Homo	PF00704.23^Glyco_hydro_18^Glycosyl hydrolases family 18^3-113^E:2.5e-26	COG3325^Chitinase	GO:0005615^cellular_component^extracellular space`GO:0043169^molecular_function^cation binding`GO:0008061^molecular_function^chitin binding`GO:0004553^molecular_function^hydrolase activity, hydrolyzing O-glycosyl compounds`GO:0005975^biological_process^carbohydrate metabolic process`GO:0006032^biological_process^chitin catabolic process	0	5.897	-5.679	0.0978302	0.0161085
c22981_g1	.	.	.	.	6.2335	23.333	-1.89352	2.12162	0.0161085
c11007_g1	.	.	.	.	28.718	7.4055	2.01146	2.97084	0.0163426
c6847_g1	.	.	.	.	60.6175	11.2545	2.35717	1.59937	0.0163426
c29558_g3	sp|A2A1A0|NCS1_COPJA^A2A1A0^Q:4-337,H:9-352^49.57%ID^E:2e-114^RecName: Full=S-norcoclaurine synthase 1;^Eukaryota; Viridiplantae; Streptophyta; Embryophyta; Tracheophyta; Spermatophyta; Magnoliophyta; eudicotyledons; Ranunculales; Ranunculaceae; Coptis	PF14226.1^DIOX_N^non-haem dioxygenase in morphine synthesis N-terminal^42-143^E:2.6e-23`PF03171.15^2OG-FeII_Oxy^2OG-Fe(II) oxygenase superfamily^190-289^E:1.2e-28	.	GO:0050474^molecular_function^(S)-norcoclaurine synthase activity`GO:0046872^molecular_function^metal ion binding`GO:0016706^molecular_function^oxidoreductase activity, acting on paired donors, with incorporation or reduction of molecular oxygen, 2-oxoglutarate as one donor, and incorporation of one atom each of oxygen into both donors`GO:0009820^biological_process^alkaloid metabolic process	195.565	89.8875	1.23764	7.16429	0.0163426
c20611_g1	sp|O24145|4CL1_TOBAC^O24145^Q:9-545,H:12-547^73.37%ID^E:0^RecName: Full=4-coumarate--CoA ligase 1;^Eukaryota; Viridiplantae; Streptophyta; Embryophyta; Tracheophyta; Spermatophyta; Magnoliophyta; eudicotyledons; core eudicotyledons; asterids; lamiids; Solanales; Solanaceae; Nicotianoideae; Nicotianeae; Nicotiana	PF00501.23^AMP-binding^AMP-binding enzyme^56-470^E:3.5e-110`PF13193.1^DUF4009^Domain of unknown function (DUF4009)^510-540^E:1e-08	.	GO:0016207^molecular_function^4-coumarate-CoA ligase activity`GO:0005524^molecular_function^ATP binding`GO:0009698^biological_process^phenylpropanoid metabolic process	5.3885	16.113	-1.53363	4.21873	0.0169701
c27588_g1	sp|P33081|AX15A_SOYBN^P33081^Q:56-120,H:16-81^65.15%ID^E:3e-23^RecName: Full=Auxin-induced protein 15A;^Eukaryota; Viridiplantae; Streptophyta; Embryophyta; Tracheophyta; Spermatophyta; Magnoliophyta; eudicotyledons; core eudicotyledons; rosids; fabids; Fabales; Fabaceae; Papilionoideae; Phaseoleae; Glycine	PF02519.9^Auxin_inducible^Auxin responsive protein^40-120^E:2e-29	.	GO:0009734^biological_process^auxin mediated signaling pathway	19.9985	74.8565	-1.96245	4.23801	0.0169701
c33056_g1	.	.	.	.	7.909	0.751	3.35112	0.807875	0.0169701
c18179_g1	.	.	.	.	60.716	12.6745	2.20067	3.31276	0.0169701
c25798_g1	sp|Q5XF20|U84A1_ARATH^Q5XF20^Q:13-464,H:14-488^49.06%ID^E:3e-144^RecName: Full=UDP-glycosyltransferase 84A1;^Eukaryota; Viridiplantae; Streptophyta; Embryophyta; Tracheophyta; Spermatophyta; Magnoliophyta; eudicotyledons; core eudicotyledons; rosids; malvids; Brassicales; Brassicaceae; Camelineae; Arabidopsis	PF00201.13^UDPGT^UDP-glucoronosyl and UDP-glucosyl transferase^270-415^E:7.9e-26	.	GO:0047218^molecular_function^hydroxycinnamate 4-beta-glucosyltransferase activity`GO:0050284^molecular_function^sinapate 1-glucosyltransferase activity`GO:0009636^biological_process^response to toxin`GO:0010224^biological_process^response to UV-B	34.8665	94.717	-1.43062	6.60377	0.0169701
c24339_g2	sp|B5X3B2|APMAP_SALSA^B5X3B2^Q:8-211,H:203-415^32.39%ID^E:1e-28^RecName: Full=Adipocyte plasma membrane-associated protein;^Eukaryota; Metazoa; Chordata; Craniata; Vertebrata; Euteleostomi; Actinopterygii; Neopterygii; Teleostei; Euteleostei; Protacanthopterygii; Salmoniformes; Salmonidae; Salmoninae; Salmo	PF03088.11^Str_synth^Strictosidine synthase^6-92^E:5.2e-30`PF08450.7^SGL^SMP-30/Gluconolaconase/LRE-like region^10-127^E:2.2e-11	.	GO:0016021^cellular_component^integral to membrane`GO:0016844^molecular_function^strictosidine synthase activity`GO:0009058^biological_process^biosynthetic process	4.7275	0.7665	2.6599	1.07703	0.0169701
c17846_g1	sp|Q39224|SRG1_ARATH^Q39224^Q:1-101,H:160-262^43.69%ID^E:9e-24^RecName: Full=Protein SRG1;^Eukaryota; Viridiplantae; Streptophyta; Embryophyta; Tracheophyta; Spermatophyta; Magnoliophyta; eudicotyledons; core eudicotyledons; rosids; malvids; Brassicales; Brassicaceae; Camelineae; Arabidopsis	PF03171.15^2OG-FeII_Oxy^2OG-Fe(II) oxygenase superfamily^51-100^E:1e-05	COG3491^Isopenicillin N synthase and related dioxygenases	GO:0046872^molecular_function^metal ion binding`GO:0016682^molecular_function^oxidoreductase activity, acting on diphenols and related substances as donors, oxygen as acceptor`GO:0016706^molecular_function^oxidoreductase activity, acting on paired donors, with incorporation or reduction of molecular oxygen, 2-oxoglutarate as one donor, and incorporation of one atom each of oxygen into both donors…	0	8.9935	-5.52898	0.0113226	0.0169701
c6661_g1	sp|Q9LFX9|PTR13_ARATH^Q9LFX9^Q:2-103,H:266-367^52.94%ID^E:1e-31^RecName: Full=Nitrate transporter 1.6;^Eukaryota; Viridiplantae; Streptophyta; Embryophyta; Tracheophyta; Spermatophyta; Magnoliophyta; eudicotyledons; core eudicotyledons; rosids; malvids; Brassicales; Brassicaceae; Camelineae; Arabidopsis	.	COG3104^Dipeptide/tripeptide permease	GO:0016021^cellular_component^integral to membrane`GO:0005886^cellular_component^plasma membrane`GO:0080054^molecular_function^low affinity nitrate transmembrane transporter activity`GO:0015293^molecular_function^symporter activity`GO:0043562^biological_process^cellular response to nitrogen levels`GO:0009793^biological_process^embryo development ending in seed dormancy`GO:0080055^biological_proce…	0	8.6165	-5.52898	0.0113226	0.0169701
c14039_g1	.	.	.	.	0	6.096	-5.52898	0.0113226	0.0169701
c22343_g1	sp|P46032|PTR2_ARATH^P46032^Q:24-516,H:24-518^66.26%ID^E:0^RecName: Full=Peptide transporter PTR2;^Eukaryota; Viridiplantae; Streptophyta; Embryophyta; Tracheophyta; Spermatophyta; Magnoliophyta; eudicotyledons; core eudicotyledons; rosids; malvids; Brassicales; Brassicaceae; Camelineae; Arabidopsis	PF00854.16^PTR2^POT family^113-514^E:1.5e-95	COG3104^Dipeptide/tripeptide permease	GO:0005794^cellular_component^Golgi apparatus`GO:0016021^cellular_component^integral to membrane`GO:0000325^cellular_component^plant-type vacuole`GO:0005774^cellular_component^vacuolar membrane`GO:0042936^molecular_function^dipeptide transporter activity`GO:0015334^molecular_function^high affinity oligopeptide transporter activity`GO:0042937^molecular_function^tripeptide transporter activity`GO:0…	10.069	3.3055	1.57847	3.3806	0.0169701
c15505_g1	sp|Q8GXW1|RGL2_ARATH^Q8GXW1^Q:75-375,H:184-486^31.39%ID^E:2e-41^RecName: Full=DELLA protein RGL2;^Eukaryota; Viridiplantae; Streptophyta; Embryophyta; Tracheophyta; Spermatophyta; Magnoliophyta; eudicotyledons; core eudicotyledons; rosids; malvids; Brassicales; Brassicaceae; Camelineae; Arabidopsis	PF03514.9^GRAS^GRAS family transcription factor^74-396^E:1.5e-71	.	GO:0005634^cellular_component^nucleus`GO:0003700^molecular_function^sequence-specific DNA binding transcription factor activity`GO:0030154^biological_process^cell differentiation`GO:0006952^biological_process^defense response`GO:0009908^biological_process^flower development`GO:0009740^biological_process^gibberellic acid mediated signaling pathway`GO:0042538^biological_process^hyperosmotic salinit…	0.288	2.6915	-3.51362	0.967923	0.0171878
c27264_g2	.	.	.	.	115.905	281.698	-1.27525	4.93566	0.0171878
c12632_g1	.	.	.	.	40.2205	12.548	1.6517	3.02158	0.0171878
c13814_g1	sp|Q9SFE4|ERF12_ARATH^Q9SFE4^Q:29-123,H:50-152^63.11%ID^E:7e-33^RecName: Full=Ethylene-responsive transcription factor ERF012;^Eukaryota; Viridiplantae; Streptophyta; Embryophyta; Tracheophyta; Spermatophyta; Magnoliophyta; eudicotyledons; core eudicotyledons; rosids; malvids; Brassicales; Brassicaceae; Camelineae; Arabidopsis	PF00847.15^AP2^AP2 domain^28-77^E:7.8e-16	.	GO:0005634^cellular_component^nucleus`GO:0003677^molecular_function^DNA binding`GO:0003700^molecular_function^sequence-specific DNA binding transcription factor activity`GO:0071497^biological_process^cellular response to freezing`GO:0034605^biological_process^cellular response to heat`GO:0009873^biological_process^ethylene mediated signaling pathway`GO:0045893^biological_process^positive regulati…	0.3495	8.193	-3.83514	0.423161	0.0172034
c20568_g1	.	.	.	.	0.195	4.6235	-3.83514	0.423161	0.0172034
c36722_g1	.	.	.	.	13.085	2.148	2.59459	1.47275	0.0172034
c36977_g1	sp|P22195|PER1_ARAHY^P22195^Q:14-319,H:10-316^63.19%ID^E:2e-136^RecName: Full=Cationic peroxidase 1;^Eukaryota; Viridiplantae; Streptophyta; Embryophyta; Tracheophyta; Spermatophyta; Magnoliophyta; eudicotyledons; core eudicotyledons; rosids; fabids; Fabales; Fabaceae; Papilionoideae; Dalbergieae; Arachis	PF00141.18^peroxidase^Peroxidase^44-282^E:2.1e-77	.	GO:0005576^cellular_component^extracellular region`GO:0020037^molecular_function^heme binding`GO:0046872^molecular_function^metal ion binding`GO:0004601^molecular_function^peroxidase activity`GO:0042744^biological_process^hydrogen peroxide catabolic process	1.1095	7.6435	-2.58049	1.99813	0.0172034
c30322_g3	.	.	.	.	16.908	4.562	1.92583	2.78523	0.0172034
c23633_g2	.	.	.	GO:0046872^molecular_function^metal ion binding	438.884	45.986	3.22139	5.90133	0.0172034
c18342_g1	sp|Q9SCP9|VP371_ARATH^Q9SCP9^Q:1-93,H:100-192^59.14%ID^E:2e-27^RecName: Full=Vacuolar protein-sorting-associated protein 37 homolog 1;^Eukaryota; Viridiplantae; Streptophyta; Embryophyta; Tracheophyta; Spermatophyta; Magnoliophyta; eudicotyledons; core eudicotyledons; rosids; malvids; Brassicales; Brassicaceae; Camelineae; Arabidopsis	PF07200.8^Mod_r^Modifier of rudimentary (Mod(r)) protein^3-93^E:3.9e-17	.	GO:0000813^cellular_component^ESCRT I complex`GO:0015031^biological_process^protein transport	16.779	0	6.07035	0.289474	0.0172034
c2596_g1	sp|Q766C2|NEP2_NEPGR^Q766C2^Q:31-200,H:9-179^31.03%ID^E:2e-24^RecName: Full=Aspartic proteinase nepenthesin-2;^Eukaryota; Viridiplantae; Streptophyta; Embryophyta; Tracheophyta; Spermatophyta; Magnoliophyta; eudicotyledons; core eudicotyledons; Caryophyllales; Nepenthaceae; Nepenthes	PF00026.18^Asp^Eukaryotic aspartyl protease^113-164^E:5.1e-12	.	GO:0005576^cellular_component^extracellular region`GO:0004190^molecular_function^aspartic-type endopeptidase activity`GO:0006508^biological_process^proteolysis	0	2.655	-5.51273	0.00374137	0.0174623
c30327_g1	sp|Q9ZT07|RKS1_ARATH^Q9ZT07^Q:26-542,H:17-542^36.5%ID^E:3e-108^RecName: Full=G-type lectin S-receptor-like serine/threonine-protein kinase RKS1;^Eukaryota; Viridiplantae; Streptophyta; Embryophyta; Tracheophyta; Spermatophyta; Magnoliophyta; eudicotyledons; core eudicotyledons; rosids; malvids; Brassicales; Brassicaceae; Camelineae; Arabidopsis	PF01453.19^B_lectin^D-mannose binding lectin^75-178^E:8.1e-29`PF00954.15^S_locus_glycop^S-locus glycoprotein family^204-312^E:8e-26`PF08276.6^PAN_2^PAN-like domain^334-397^E:5.9e-19	COG0515^Serine/threonine protein kinase	GO:0016021^cellular_component^integral to membrane`GO:0044459^cellular_component^plasma membrane part`GO:0005524^molecular_function^ATP binding`GO:0005516^molecular_function^calmodulin binding`GO:0004674^molecular_function^protein serine/threonine kinase activity`GO:0048544^biological_process^recognition of pollen	40.744	12.5895	1.51771	5.39942	0.0174623
c26525_g1	.	.	.	.	4.1325	12.0395	-1.4998	3.98655	0.0176191
c27435_g1	sp|P47926|RSI1_SOLLC^P47926^Q:1-64,H:33-96^82.81%ID^E:7e-34^RecName: Full=Protein RSI-1;^Eukaryota; Viridiplantae; Streptophyta; Embryophyta; Tracheophyta; Spermatophyta; Magnoliophyta; eudicotyledons; core eudicotyledons; asterids; lamiids; Solanales; Solanaceae; Solanoideae; Solaneae; Solanum; Lycopersicon	PF02704.9^GASA^Gibberellin regulated protein^5-64^E:1.5e-26	.	GO:0005576^cellular_component^extracellular region	7.165	49.5695	-2.29623	1.5409	0.0176191
c32676_g1	sp|Q8GT21|BEBT_CLABR^Q8GT21^Q:12-152,H:7-151^53.79%ID^E:1e-46^RecName: Full=Benzyl alcohol O-benzoyltransferase;^Eukaryota; Viridiplantae; Streptophyta; Embryophyta; Tracheophyta; Spermatophyta; Magnoliophyta; eudicotyledons; core eudicotyledons; rosids; malvids; Myrtales; Onagraceae; Clarkia	PF02458.10^Transferase^Transferase family^15-152^E:2.2e-32	.	GO:0016747^molecular_function^transferase activity, transferring acyl groups other than amino-acyl groups	0.2725	6.232	-3.81571	0.416357	0.0176191
c20406_g1	sp|O24575|DCAM_MAIZE^O24575^Q:1-338,H:22-363^69.3%ID^E:4e-174^RecName: Full=S-adenosylmethionine decarboxylase proenzyme;^Eukaryota; Viridiplantae; Streptophyta; Embryophyta; Tracheophyta; Spermatophyta; Magnoliophyta; Liliopsida; Poales; Poaceae; PACMAD clade; Panicoideae; Andropogoneae; Zea	PF01536.11^SAM_decarbox^Adenosylmethionine decarboxylase^1-320^E:6.9e-112	.	GO:0004014^molecular_function^adenosylmethionine decarboxylase activity`GO:0006557^biological_process^S-adenosylmethioninamine biosynthetic process`GO:0008295^biological_process^spermidine biosynthetic process`GO:0006597^biological_process^spermine biosynthetic process	8.365	2.5485	1.74331	2.6752	0.0176191
c24424_g1	sp|P80022|RNLE_SOLLC^P80022^Q:12-229,H:12-230^65.75%ID^E:1e-106^RecName: Full=Extracellular ribonuclease LE;^Eukaryota; Viridiplantae; Streptophyta; Embryophyta; Tracheophyta; Spermatophyta; Magnoliophyta; eudicotyledons; core eudicotyledons; asterids; lamiids; Solanales; Solanaceae; Solanoideae; Solaneae; Solanum; Lycopersicon	PF00445.13^Ribonuclease_T2^Ribonuclease T2 family^29-214^E:4.6e-60	.	GO:0005618^cellular_component^cell wall`GO:0005615^cellular_component^extracellular space`GO:0033897^molecular_function^ribonuclease T2 activity`GO:0003723^molecular_function^RNA binding`GO:0090305^biological_process^nucleic acid phosphodiester bond hydrolysis`GO:0006950^biological_process^response to stress	47.0225	6.3665	2.81814	3.87979	0.0178217
c22085_g1	.	.	.	.	1.563	10.475	-2.9259	1.28156	0.0178217
c35027_g1	.	.	.	.	4.35	27.911	-2.67897	1.0304	0.0178217
c24502_g1	.	.	.	.	0.844	8.843	-3.23847	1.06573	0.0179714
c21162_g1	sp|Q9ASX9|BH144_ARATH^Q9ASX9^Q:29-215,H:18-244^39.06%ID^E:2e-26^RecName: Full=Transcription factor bHLH144;^Eukaryota; Viridiplantae; Streptophyta; Embryophyta; Tracheophyta; Spermatophyta; Magnoliophyta; eudicotyledons; core eudicotyledons; rosids; malvids; Brassicales; Brassicaceae; Camelineae; Arabidopsis	.	.	GO:0005634^cellular_component^nucleus`GO:0003677^molecular_function^DNA binding`GO:0003700^molecular_function^sequence-specific DNA binding transcription factor activity`GO:0006351^biological_process^transcription, DNA-dependent	2.134	7.292	-1.77793	2.39869	0.0179714
c21085_g1	.	PF07911.8^DUF1677^Protein of unknown function (DUF1677)^56-144^E:9.3e-35	.	.	6.02	0.6825	2.9303	0.901869	0.0179714
c28060_g1	sp|Q9XIA9|LACS2_ARATH^Q9XIA9^Q:28-675,H:11-661^64.52%ID^E:0^RecName: Full=Long chain acyl-CoA synthetase 2;^Eukaryota; Viridiplantae; Streptophyta; Embryophyta; Tracheophyta; Spermatophyta; Magnoliophyta; eudicotyledons; core eudicotyledons; rosids; malvids; Brassicales; Brassicaceae; Camelineae; Arabidopsis	PF00501.23^AMP-binding^AMP-binding enzyme^98-566^E:3.5e-102	COG1022^Long-chain acyl-CoA synthetases (AMP-forming)	GO:0005783^cellular_component^endoplasmic reticulum`GO:0009506^cellular_component^plasmodesma`GO:0005524^molecular_function^ATP binding`GO:0004467^molecular_function^long-chain fatty acid-CoA ligase activity`GO:0031957^molecular_function^very long-chain fatty acid-CoA ligase activity`GO:0010143^biological_process^cutin biosynthetic process`GO:0050832^biological_process^defense response to fungus`…	10.548	43.8305	-2.00873	5.78858	0.0179714
c17479_g1	sp|Q9SGD6|AROD6_ARATH^Q9SGD6^Q:3-307,H:99-402^87.87%ID^E:0^RecName: Full=Arogenate dehydratase/prephenate dehydratase 6, chloroplastic;^Eukaryota; Viridiplantae; Streptophyta; Embryophyta; Tracheophyta; Spermatophyta; Magnoliophyta; eudicotyledons; core eudicotyledons; rosids; malvids; Brassicales; Brassicaceae; Camelineae; Arabidopsis	PF00800.13^PDT^Prephenate dehydratase^22-200^E:7.9e-58	COG0077^Prephenate dehydratase	GO:0009507^cellular_component^chloroplast`GO:0009570^cellular_component^chloroplast stroma`GO:0047769^molecular_function^arogenate dehydratase activity`GO:0004664^molecular_function^prephenate dehydratase activity`GO:0009094^biological_process^L-phenylalanine biosynthetic process	15.412	42.4035	-1.49207	4.97665	0.0182169
c33865_g1	.	.	.	.	0	6.216	-5.54614	0.0189144	0.0182169
c25722_g1	sp|P13087|MIRA_RICDU^P13087^Q:23-197,H:36-216^39.79%ID^E:4e-29^RecName: Full=Miraculin;^Eukaryota; Viridiplantae; Streptophyta; Embryophyta; Tracheophyta; Spermatophyta; Magnoliophyta; eudicotyledons; core eudicotyledons; asterids; Ericales; Sapotaceae; Synsepalum	PF00197.13^Kunitz_legume^Trypsin and protease inhibitor^23-197^E:1.5e-39	.	GO:0004866^molecular_function^endopeptidase inhibitor activity`GO:0010951^biological_process^negative regulation of endopeptidase activity	1204.2	477.514	1.32156	9.2766	0.0184098
c29953_g1	sp|P43156|CYSP_HEMSP^P43156^Q:24-356,H:9-345^73.96%ID^E:0^RecName: Full=Thiol protease SEN102;^Eukaryota; Viridiplantae; Streptophyta; Embryophyta; Tracheophyta; Spermatophyta; Magnoliophyta; Liliopsida; Asparagales; Xanthorrhoeaceae; Hemerocallidoideae; Hemerocallis	PF08246.7^Inhibitor_I29^Cathepsin propeptide inhibitor domain (I29)^55-110^E:3.6e-13`PF00112.18^Peptidase_C1^Papain family cysteine protease^143-356^E:6.2e-83	.	GO:0005788^cellular_component^endoplasmic reticulum lumen`GO:0008234^molecular_function^cysteine-type peptidase activity`GO:0006508^biological_process^proteolysis	275.616	33.428	2.97949	7.03572	0.0184098
c18418_g1	.	.	.	.	14.755	2.6555	2.54517	1.48171	0.0184098
c19602_g2	sp|Q9M1P7|BOR2_ARATH^Q9M1P7^Q:1-243,H:450-686^71.72%ID^E:2e-114^RecName: Full=Probable boron transporter 2;^Eukaryota; Viridiplantae; Streptophyta; Embryophyta; Tracheophyta; Spermatophyta; Magnoliophyta; eudicotyledons; core eudicotyledons; rosids; malvids; Brassicales; Brassicaceae; Camelineae; Arabidopsis	PF00955.16^HCO3_cotransp^HCO3- transporter family^9-99^E:4.3e-16	.	GO:0016021^cellular_component^integral to membrane`GO:0005452^molecular_function^inorganic anion exchanger activity	0.277	4.973	-3.71957	0.982493	0.0187
c582_g1	.	.	.	.	66.7015	23.201	1.49698	4.1493	0.0189887
c17862_g2	.	.	.	.	9.376	1.2225	2.80227	0.826802	0.0192241
c22847_g1	sp|Q8LC03|ATB13_ARATH^Q8LC03^Q:48-333,H:1-294^58.36%ID^E:2e-95^RecName: Full=Homeobox-leucine zipper protein ATHB-13;^Eukaryota; Viridiplantae; Streptophyta; Embryophyta; Tracheophyta; Spermatophyta; Magnoliophyta; eudicotyledons; core eudicotyledons; rosids; malvids; Brassicales; Brassicaceae; Camelineae; Arabidopsis	PF00046.24^Homeobox^Homeobox domain^133-186^E:6.9e-16`PF02183.13^HALZ^Homeobox associated leucine zipper^188-229^E:6.2e-17	NOG250192^Identified by match to protein family HMM PF00746; match to protein family HMM PF06458; match to protein family HMM TIGR01167	GO:0005634^cellular_component^nucleus`GO:0043565^molecular_function^sequence-specific DNA binding`GO:0003700^molecular_function^sequence-specific DNA binding transcription factor activity`GO:0000976^molecular_function^transcription regulatory region sequence-specific DNA binding`GO:0048826^biological_process^cotyledon morphogenesis`GO:0009965^biological_process^leaf morphogenesis`GO:0009744^biolo…	4.571	14.242	-1.59031	3.06506	0.0192241
c27933_g1	sp|P24465|C71A1_PERAE^P24465^Q:39-494,H:40-501^48.27%ID^E:3e-151^RecName: Full=Cytochrome P450 71A1;^Eukaryota; Viridiplantae; Streptophyta; Embryophyta; Tracheophyta; Spermatophyta; Magnoliophyta; magnoliids; Laurales; Lauraceae; Persea	PF00067.17^p450^Cytochrome P450^31-483^E:4.7e-101	.	GO:0005789^cellular_component^endoplasmic reticulum membrane`GO:0016021^cellular_component^integral to membrane`GO:0009055^molecular_function^electron carrier activity`GO:0020037^molecular_function^heme binding`GO:0005506^molecular_function^iron ion binding`GO:0004497^molecular_function^monooxygenase activity`GO:0016705^molecular_function^oxidoreductase activity, acting on paired donors, with inc…	30.434	12.0285	1.35636	4.59225	0.0194571
c15026_g1	.	.	.	.	4.2955	0.2565	3.63143	0.361423	0.0194571
c25344_g1	.	.	.	.	1.6295	7.9385	-2.12323	2.7634	0.0197399
c18987_g1	.	.	.	.	4.7645	0.2875	3.58395	0.324349	0.0200212
c30571_g1	.	.	.	.	4.3655	0.39	3.15668	0.644423	0.0203011
c18365_g1	sp|P08440|ALF_MAIZE^P08440^Q:48-190,H:1-143^92.31%ID^E:2e-91^RecName: Full=Fructose-bisphosphate aldolase, cytoplasmic isozyme;^Eukaryota; Viridiplantae; Streptophyta; Embryophyta; Tracheophyta; Spermatophyta; Magnoliophyta; Liliopsida; Poales; Poaceae; PACMAD clade; Panicoideae; Andropogoneae; Zea	PF00274.14^Glycolytic^Fructose-bisphosphate aldolase class-I^58-190^E:1.1e-63	.	GO:0048046^cellular_component^apoplast`GO:0005618^cellular_component^cell wall`GO:0009507^cellular_component^chloroplast`GO:0005829^cellular_component^cytosol`GO:0005740^cellular_component^mitochondrial envelope`GO:0005730^cellular_component^nucleolus`GO:0005886^cellular_component^plasma membrane`GO:0005507^molecular_function^copper ion binding`GO:0004332^molecular_function^fructose-bisphosphate …	1.1975	6.8215	-2.59798	0.97728	0.0204178
c17801_g1	.	PF00168.25^C2^C2 domain^46-113^E:2e-08	.	.	31.5325	10.2335	1.59375	3.80952	0.0204178
c19462_g2	.	.	.	.	36.532	8.8845	1.85885	2.275	0.0204178
c29127_g1	.	.	.	.	93.311	41.94	1.15889	6.48232	0.0204178
c20958_g1	sp|Q651Z5|HOX6_ORYSJ^Q651Z5^Q:30-140,H:28-139^74.11%ID^E:1e-48^RecName: Full=Homeobox-leucine zipper protein HOX6;^Eukaryota; Viridiplantae; Streptophyta; Embryophyta; Tracheophyta; Spermatophyta; Magnoliophyta; Liliopsida; Poales; Poaceae; BEP clade; Ehrhartoideae; Oryzeae; Oryza	PF00046.24^Homeobox^Homeobox domain^33-85^E:5.9e-17`PF02183.13^HALZ^Homeobox associated leucine zipper^87-129^E:1.9e-10	NOG252905^Acetylglucosaminyltransferase	GO:0005634^cellular_component^nucleus`GO:0003700^molecular_function^sequence-specific DNA binding transcription factor activity`GO:0000976^molecular_function^transcription regulatory region sequence-specific DNA binding`GO:0006351^biological_process^transcription, DNA-dependent	42.033	15.6315	1.4121	3.80294	0.020693
c24222_g1	.	.	.	.	20.0435	79.5205	-1.94413	5.69857	0.0208041
c27346_g2	.	.	.	.	11.9215	1.886	2.65145	1.25317	0.0208041
c25776_g2	sp|O24325|VPE1_PHAVU^O24325^Q:57-510,H:32-484^73.13%ID^E:0^RecName: Full=Vacuolar-processing enzyme;^Eukaryota; Viridiplantae; Streptophyta; Embryophyta; Tracheophyta; Spermatophyta; Magnoliophyta; eudicotyledons; core eudicotyledons; rosids; fabids; Fabales; Fabaceae; Papilionoideae; Phaseoleae; Phaseolus	PF01650.13^Peptidase_C13^Peptidase C13 family^74-345^E:1.8e-111	.	GO:0004197^molecular_function^cysteine-type endopeptidase activity`GO:0006508^biological_process^proteolysis	433.956	169.682	1.3465	8.94645	0.0208041
c16205_g1	.	.	.	.	0.7035	8.36	-3.03886	0.479301	0.0208041
c6083_g1	.	.	.	.	0.3405	6.918	-3.67183	0.332251	0.020913
c28207_g1	sp|Q60E70|COBL3_ORYSJ^Q60E70^Q:25-450,H:28-454^81.26%ID^E:0^RecName: Full=COBRA-like protein 3;^Eukaryota; Viridiplantae; Streptophyta; Embryophyta; Tracheophyta; Spermatophyta; Magnoliophyta; Liliopsida; Poales; Poaceae; BEP clade; Ehrhartoideae; Oryzeae; Oryza	PF04833.10^COBRA^COBRA-like protein^57-221^E:1.8e-75	.	GO:0046658^cellular_component^anchored to plasma membrane`GO:0016021^cellular_component^integral to membrane`GO:0009930^cellular_component^longitudinal side of cell surface`GO:0009505^cellular_component^plant-type cell wall`GO:0010215^biological_process^cellulose microfibril organization`GO:0009825^biological_process^multidimensional cell growth`GO:0009651^biological_process^response to salt stre…	7.1545	18.38	-1.32999	4.26907	0.020913
c11947_g2	sp|Q9SZE7|PER51_ARATH^Q9SZE7^Q:26-283,H:25-284^70.38%ID^E:2e-135^RecName: Full=Peroxidase 51;^Eukaryota; Viridiplantae; Streptophyta; Embryophyta; Tracheophyta; Spermatophyta; Magnoliophyta; eudicotyledons; core eudicotyledons; rosids; malvids; Brassicales; Brassicaceae; Camelineae; Arabidopsis	PF00141.18^peroxidase^Peroxidase^45-282^E:3.9e-69	.	GO:0005576^cellular_component^extracellular region`GO:0020037^molecular_function^heme binding`GO:0046872^molecular_function^metal ion binding`GO:0004601^molecular_function^peroxidase activity`GO:0042744^biological_process^hydrogen peroxide catabolic process`GO:0009651^biological_process^response to salt stress	7.693	0.46	3.85828	1.51348	0.020913
c36209_g1	sp|Q9I8B3|RB24B_XENLA^Q9I8B3^Q:56-133,H:7-84^65.38%ID^E:6e-30^RecName: Full=RNA-binding protein 24-B;^Eukaryota; Metazoa; Chordata; Craniata; Vertebrata; Euteleostomi; Amphibia; Batrachia; Anura; Pipoidea; Pipidae; Xenopodinae; Xenopus; Xenopus	PF00076.17^RRM_1^RNA recognition motif. (a.k.a. RRM, RBD, or RNP domain)^62-117^E:3.6e-17`PF14259.1^RRM_6^RNA recognition motif (a.k.a. RRM, RBD, or RNP domain)^62-128^E:1.3e-14`PF13893.1^RRM_5^RNA recognition motif. (a.k.a. RRM, RBD, or RNP domain)^79-118^E:3.1e-06	.	GO:0005737^cellular_component^cytoplasm`GO:0005634^cellular_component^nucleus`GO:0003730^molecular_function^mRNA 3'-UTR binding`GO:0000166^molecular_function^nucleotide binding`GO:0030154^biological_process^cell differentiation`GO:0043488^biological_process^regulation of mRNA stability`GO:0010830^biological_process^regulation of myotube differentiation	0.6715	7.4865	-3.02969	0.839296	0.020913
c25450_g1	.	.	.	.	14.4265	36.12	-1.32552	4.48616	0.0210731
c10353_g1	.	PF03018.9^Dirigent^Dirigent-like protein^34-86^E:9.6e-12	.	.	1.5215	16.639	-3.60084	0.347998	0.0210731
c35867_g1	.	.	.	.	0.4565	4.8615	-3.60084	0.347998	0.0210731
c3172_g1	.	.	.	.	2.312	14.439	-2.81944	1.19469	0.0212307
c18731_g1	sp|P10978|POLX_TOBAC^P10978^Q:5-132,H:784-912^48.84%ID^E:4e-31^RecName: Full=Retrovirus-related Pol polyprotein from transposon TNT 1-94;^Eukaryota; Viridiplantae; Streptophyta; Embryophyta; Tracheophyta; Spermatophyta; Magnoliophyta; eudicotyledons; core eudicotyledons; asterids; lamiids; Solanales; Solanaceae; Nicotianoideae; Nicotianeae; Nicotiana	PF07727.9^RVT_2^Reverse transcriptase (RNA-dependent DNA polymerase)^61-132^E:5.3e-24	.	GO:0004190^molecular_function^aspartic-type endopeptidase activity`GO:0004519^molecular_function^endonuclease activity`GO:0046872^molecular_function^metal ion binding`GO:0003676^molecular_function^nucleic acid binding`GO:0003964^molecular_function^RNA-directed DNA polymerase activity`GO:0008270^molecular_function^zinc ion binding`GO:0015074^biological_process^DNA integration`GO:0090305^biological…	6.2025	0	5.86791	0.294943	0.0212307
c9610_g2	.	.	.	.	3.968	0	5.86789	0.294943	0.0212307
c22032_g2	.	PF00228.15^Bowman-Birk_leg^Bowman-Birk serine protease inhibitor family^54-79^E:4.1e-05	.	.	29.907	1.134	4.23871	0.670685	0.0213327
c21196_g1	sp|Q9SIL7|FLA6_ARATH^Q9SIL7^Q:11-209,H:1-200^54.15%ID^E:3e-61^RecName: Full=Fasciclin-like arabinogalactan protein 6;^Eukaryota; Viridiplantae; Streptophyta; Embryophyta; Tracheophyta; Spermatophyta; Magnoliophyta; eudicotyledons; core eudicotyledons; rosids; malvids; Brassicales; Brassicaceae; Camelineae; Arabidopsis	PF02469.17^Fasciclin^Fasciclin domain^60-194^E:6e-19	.	GO:0031225^cellular_component^anchored to membrane`GO:0005886^cellular_component^plasma membrane	22.161	55.6635	-1.30089	4.45061	0.0213327
c15198_g1	sp|P92961|PROT1_ARATH^P92961^Q:1-378,H:64-441^42.22%ID^E:2e-106^RecName: Full=Proline transporter 1;^Eukaryota; Viridiplantae; Streptophyta; Embryophyta; Tracheophyta; Spermatophyta; Magnoliophyta; eudicotyledons; core eudicotyledons; rosids; malvids; Brassicales; Brassicaceae; Camelineae; Arabidopsis	PF01490.13^Aa_trans^Transmembrane amino acid transporter protein^1-360^E:1.9e-53	.	GO:0016021^cellular_component^integral to membrane`GO:0005886^cellular_component^plasma membrane`GO:0015193^molecular_function^L-proline transmembrane transporter activity	5.451	1.146	2.31645	1.93938	0.0213327
c605_g2	.	.	.	.	9.498	0	5.8174	0.135207	0.0213327
c23000_g1	sp|Q02060|PSBS_SPIOL^Q02060^Q:1-270,H:1-272^71.74%ID^E:3e-116^RecName: Full=Photosystem II 22 kDa protein, chloroplastic;^Eukaryota; Viridiplantae; Streptophyta; Embryophyta; Tracheophyta; Spermatophyta; Magnoliophyta; eudicotyledons; core eudicotyledons; Caryophyllales; Amaranthaceae; Spinacia	PF00504.16^Chloroa_b-bind^Chlorophyll A-B binding protein^89-217^E:1.8e-09	.	GO:0009535^cellular_component^chloroplast thylakoid membrane`GO:0016021^cellular_component^integral to membrane`GO:0009523^cellular_component^photosystem II`GO:0015979^biological_process^photosynthesis	134.912	298.211	-1.1379	7.60677	0.021539
c19356_g1	sp|Q05736|PR1_ASPOF^Q05736^Q:1-134,H:26-157^54.07%ID^E:1e-46^RecName: Full=Pathogenesis-related protein 1;^Eukaryota; Viridiplantae; Streptophyta; Embryophyta; Tracheophyta; Spermatophyta; Magnoliophyta; Liliopsida; Asparagales; Asparagaceae; Asparagoideae; Asparagus	PF00407.14^Bet_v_1^Pathogenesis-related protein Bet v I family^2-130^E:7.5e-21	.	GO:0005737^cellular_component^cytoplasm`GO:0006952^biological_process^defense response`GO:0009607^biological_process^response to biotic stimulus	8.998	1.283	2.75069	0.808864	0.021539
c26590_g2	sp|O65162|CAMT_MESCR^O65162^Q:10-247,H:14-254^57.26%ID^E:5e-97^RecName: Full=Caffeoyl-CoA O-methyltransferase;^Eukaryota; Viridiplantae; Streptophyta; Embryophyta; Tracheophyta; Spermatophyta; Magnoliophyta; eudicotyledons; core eudicotyledons; Caryophyllales; Aizoaceae; Mesembryanthemum	PF01596.12^Methyltransf_3^O-methyltransferase^35-246^E:3.4e-80`PF13578.1^Methyltransf_24^Methyltransferase domain^84-191^E:3e-09	.	GO:0042409^molecular_function^caffeoyl-CoA O-methyltransferase activity`GO:0046872^molecular_function^metal ion binding`GO:0009809^biological_process^lignin biosynthetic process`GO:0006950^biological_process^response to stress	46.9155	111.78	-1.22551	5.97778	0.021797
c18400_g1	sp|Q8VYR7|BOR1_ARATH^Q8VYR7^Q:1-113,H:5-117^85.84%ID^E:6e-63^RecName: Full=Boron transporter 1;^Eukaryota; Viridiplantae; Streptophyta; Embryophyta; Tracheophyta; Spermatophyta; Magnoliophyta; eudicotyledons; core eudicotyledons; rosids; malvids; Brassicales; Brassicaceae; Camelineae; Arabidopsis	PF00955.16^HCO3_cotransp^HCO3- transporter family^3-109^E:2.2e-19	.	GO:0005768^cellular_component^endosome`GO:0016021^cellular_component^integral to membrane`GO:0005773^cellular_component^vacuole`GO:0005452^molecular_function^inorganic anion exchanger activity`GO:0010036^biological_process^response to boron-containing substance	1.3425	13.2605	-3.27447	0.73659	0.0222
c25133_g1	.	.	.	.	40.3975	15.619	1.36182	3.9127	0.0222
c12651_g1	sp|Q9LEV3|CBSX3_ARATH^Q9LEV3^Q:1-189,H:1-204^52.94%ID^E:2e-66^RecName: Full=CBS domain-containing protein CBSX3, mitochondrial;^Eukaryota; Viridiplantae; Streptophyta; Embryophyta; Tracheophyta; Spermatophyta; Magnoliophyta; eudicotyledons; core eudicotyledons; rosids; malvids; Brassicales; Brassicaceae; Camelineae; Arabidopsis	PF00571.23^CBS^CBS domain^61-105^E:3.3e-08`PF00571.23^CBS^CBS domain^118-173^E:1.3e-11	COG0517^FOG: CBS domain	GO:0005739^cellular_component^mitochondrion`GO:0003824^molecular_function^catalytic activity`GO:0050897^molecular_function^cobalt ion binding`GO:0045454^biological_process^cell redox homeostasis`GO:0009651^biological_process^response to salt stress	1.5185	7.6995	-2.12145	1.45928	0.0222
c28849_g1	sp|Q9LTC0|Y5707_ARATH^Q9LTC0^Q:95-421,H:65-387^52.42%ID^E:1e-118^RecName: Full=Probable receptor-like protein kinase At5g47070;^Eukaryota; Viridiplantae; Streptophyta; Embryophyta; Tracheophyta; Spermatophyta; Magnoliophyta; eudicotyledons; core eudicotyledons; rosids; malvids; Brassicales; Brassicaceae; Camelineae; Arabidopsis	PF00069.20^Pkinase^Protein kinase domain^121-395^E:1.3e-51`PF07714.12^Pkinase_Tyr^Protein tyrosine kinase^121-397^E:3.9e-51	COG0515^Serine/threonine protein kinase	GO:0005886^cellular_component^plasma membrane`GO:0005524^molecular_function^ATP binding`GO:0004674^molecular_function^protein serine/threonine kinase activity	19.995	10.5955	1.30679	4.31886	0.0222
c31997_g1	sp|Q9MBC2|MMT1_HORVU^Q9MBC2^Q:2-118,H:908-1024^59.83%ID^E:2e-43^RecName: Full=Methionine S-methyltransferase;^Eukaryota; Viridiplantae; Streptophyta; Embryophyta; Tracheophyta; Spermatophyta; Magnoliophyta; Liliopsida; Poales; Poaceae; BEP clade; Pooideae; Triticeae; Hordeum	.	.	GO:0005737^cellular_component^cytoplasm`GO:0030732^molecular_function^methionine S-methyltransferase activity`GO:0030170^molecular_function^pyridoxal phosphate binding`GO:0009058^biological_process^biosynthetic process	15.2865	2.206	2.62596	0.988512	0.0222358
c19641_g1	sp|Q6K5P9|GL22_ORYSJ^Q6K5P9^Q:1-207,H:17-223^71.5%ID^E:2e-99^RecName: Full=Putative germin-like protein 2-2;^Eukaryota; Viridiplantae; Streptophyta; Embryophyta; Tracheophyta; Spermatophyta; Magnoliophyta; Liliopsida; Poales; Poaceae; BEP clade; Ehrhartoideae; Oryzeae; Oryza	PF00190.17^Cupin_1^Cupin^54-197^E:3e-29`PF07883.6^Cupin_2^Cupin domain^88-158^E:1.2e-09	.	GO:0048046^cellular_component^apoplast`GO:0030145^molecular_function^manganese ion binding`GO:0045735^molecular_function^nutrient reservoir activity	39.7575	5.3265	2.82138	3.59347	0.0222358
c14448_g1	sp|Q9LU14|APG2_ARATH^Q9LU14^Q:3-72,H:198-267^51.43%ID^E:5e-18^RecName: Full=GDSL esterase/lipase APG;^Eukaryota; Viridiplantae; Streptophyta; Embryophyta; Tracheophyta; Spermatophyta; Magnoliophyta; eudicotyledons; core eudicotyledons; rosids; malvids; Brassicales; Brassicaceae; Camelineae; Arabidopsis	PF00657.17^Lipase_GDSL^GDSL-like Lipase/Acylhydrolase^3-67^E:1.7e-05	COG3240^Phospholipase/lecithinase/hemolysin	GO:0048046^cellular_component^apoplast`GO:0016788^molecular_function^hydrolase activity, acting on ester bonds`GO:0016042^biological_process^lipid catabolic process	1.443	31.7795	-3.7557	0.366837	0.0222358
c24774_g1	sp|P51110|DFRA_VITVI^P51110^Q:9-339,H:8-326^32.74%ID^E:1e-48^RecName: Full=Dihydroflavonol-4-reductase;^Eukaryota; Viridiplantae; Streptophyta; Embryophyta; Tracheophyta; Spermatophyta; Magnoliophyta; eudicotyledons; core eudicotyledons; rosids; Vitales; Vitaceae; Vitis	PF01370.16^Epimerase^NAD dependent epimerase/dehydratase family^9-264^E:1.2e-15`PF05368.8^NmrA^NmrA-like family^9-128^E:1.3e-09`PF13460.1^NAD_binding_10^NADH(P)-binding^9-134^E:3.5e-08`PF01073.14^3Beta_HSD^3-beta hydroxysteroid dehydrogenase/isomerase family^11-190^E:5e-11	.	GO:0050662^molecular_function^coenzyme binding`GO:0045552^molecular_function^dihydrokaempferol 4-reductase activity`GO:0000166^molecular_function^nucleotide binding`GO:0009718^biological_process^anthocyanin-containing compound biosynthetic process	7.4605	2.1995	1.71448	2.43211	0.0222358
c3783_g1	.	.	.	.	6.568	0.8685	2.9709	1.00701	0.0222358
c16165_g2	.	.	.	.	5.7955	0	5.34271	-0.0880941	0.0224318
c27651_g4	.	.	.	.	46.6715	18.413	1.32419	4.65382	0.0224318
c34509_g1	.	PF03168.8^LEA_2^Late embryogenesis abundant protein^86-122^E:4.4e-05	.	.	0	8.0455	-5.87175	0.194931	0.0226259
c17893_g1	.	.	.	.	63.5835	19.076	1.71591	2.42547	0.0226259
c39294_g1	.	.	.	.	7.373	0	5.4854	0.0160425	0.0228181
c13278_g1	sp|Q8LA14|PSK6_ARATH^Q8LA14^Q:54-92,H:42-79^61.54%ID^E:2e-09^RecName: Full=Putative phytosulfokines 6;^Eukaryota; Viridiplantae; Streptophyta; Embryophyta; Tracheophyta; Spermatophyta; Magnoliophyta; eudicotyledons; core eudicotyledons; rosids; malvids; Brassicales; Brassicaceae; Camelineae; Arabidopsis	PF06404.7^PSK^Phytosulfokine precursor protein (PSK)^18-94^E:1.7e-17	.	GO:0005576^cellular_component^extracellular region`GO:0030154^biological_process^cell differentiation`GO:0008283^biological_process^cell proliferation`GO:0007275^biological_process^multicellular organismal development	35.375	10.8115	1.65107	2.47424	0.0228181
c6865_g1	sp|Q0DKW8|LTI6B_ORYSJ^Q0DKW8^Q:5-57,H:3-55^88.68%ID^E:2e-27^RecName: Full=Hydrophobic protein LTI6B;^Eukaryota; Viridiplantae; Streptophyta; Embryophyta; Tracheophyta; Spermatophyta; Magnoliophyta; Liliopsida; Poales; Poaceae; BEP clade; Ehrhartoideae; Oryzeae; Oryza	PF01679.12^Pmp3^Proteolipid membrane potential modulator^8-57^E:3.4e-23	.	GO:0016021^cellular_component^integral to membrane`GO:0042538^biological_process^hyperosmotic salinity response	44.3165	7.063	2.57371	2.67444	0.0229799
c3393_g1	sp|A8GCS6|WRBA_SERP5^A8GCS6^Q:4-90,H:3-89^52.87%ID^E:2e-26^RecName: Full=Flavoprotein WrbA;^Bacteria; Proteobacteria; Gammaproteobacteria; Enterobacteriales; Enterobacteriaceae; Serratia	PF00258.20^Flavodoxin_1^Flavodoxin^7-51^E:3.7e-06	COG0655^Multimeric flavodoxin WrbA	GO:0010181^molecular_function^FMN binding`GO:0016491^molecular_function^oxidoreductase activity`GO:0045892^biological_process^negative regulation of transcription, DNA-dependent`GO:0055114^biological_process^oxidation-reduction process	13.706	45.266	-1.72912	2.51033	0.0229799
c27461_g1	.	.	.	.	38.8705	89.856	-1.23001	5.6998	0.0229799
c8246_g2	sp|Q949Z1|PGLR4_ARATH^Q949Z1^Q:36-138,H:81-184^44.23%ID^E:1e-23^RecName: Full=Polygalacturonase At1g48100;^Eukaryota; Viridiplantae; Streptophyta; Embryophyta; Tracheophyta; Spermatophyta; Magnoliophyta; eudicotyledons; core eudicotyledons; rosids; malvids; Brassicales; Brassicaceae; Camelineae; Arabidopsis	PF12708.2^Pectate_lyase_3^Pectate lyase superfamily protein^35-72^E:2.5e-07`PF00295.12^Glyco_hydro_28^Glycosyl hydrolases family 28^64-139^E:4.3e-10	COG5434^Endopolygalacturonase	GO:0005618^cellular_component^cell wall`GO:0005576^cellular_component^extracellular region`GO:0004650^molecular_function^polygalacturonase activity`GO:0005975^biological_process^carbohydrate metabolic process	0	4.4685	-5.40242	-0.0642168	0.0229799
c36065_g1	.	PF14009.1^DUF4228^Domain of unknown function (DUF4228)^8-118^E:4.1e-17	.	.	0	5.8195	-5.40243	-0.0642168	0.0229799
c33596_g1	sp|Q9FKJ0|FK132_ARATH^Q9FKJ0^Q:37-376,H:49-393^55.49%ID^E:4e-131^RecName: Full=F-box/kelch-repeat protein At5g60570;^Eukaryota; Viridiplantae; Streptophyta; Embryophyta; Tracheophyta; Spermatophyta; Magnoliophyta; eudicotyledons; core eudicotyledons; rosids; malvids; Brassicales; Brassicaceae; Camelineae; Arabidopsis	PF01344.20^Kelch_1^Kelch motif^167-212^E:5.9e-07`PF01344.20^Kelch_1^Kelch motif^216-257^E:0.00035	.	GO:0005634^cellular_component^nucleus	13.731	33.1155	-1.28812	5.09833	0.0229799
c37083_g1	sp|Q9ZNS6|RCI2B_ARATH^Q9ZNS6^Q:1-54,H:1-54^79.63%ID^E:1e-24^RecName: Full=Hydrophobic protein RCI2B;^Eukaryota; Viridiplantae; Streptophyta; Embryophyta; Tracheophyta; Spermatophyta; Magnoliophyta; eudicotyledons; core eudicotyledons; rosids; malvids; Brassicales; Brassicaceae; Camelineae; Arabidopsis	PF01679.12^Pmp3^Proteolipid membrane potential modulator^5-54^E:5.1e-23	.	GO:0016021^cellular_component^integral to membrane`GO:0009409^biological_process^response to cold	103.077	248.575	-1.25011	5.34591	0.0229799
c26767_g1	.	.	.	.	4.0305	12.3375	-1.54192	3.21743	0.0229799
c647_g1	.	.	.	.	5.2735	0.508	3.06544	0.586835	0.0233503
c16215_g1	sp|Q8W127|SLN1_HORVU^Q8W127^Q:23-128,H:25-145^61.16%ID^E:7e-31^RecName: Full=DELLA protein SLN1;^Eukaryota; Viridiplantae; Streptophyta; Embryophyta; Tracheophyta; Spermatophyta; Magnoliophyta; Liliopsida; Poales; Poaceae; BEP clade; Pooideae; Triticeae; Hordeum	PF12041.3^DELLA^Transcriptional regulator DELLA protein N terminal^33-105^E:2e-34	.	GO:0005634^cellular_component^nucleus`GO:0009740^biological_process^gibberellic acid mediated signaling pathway`GO:0006355^biological_process^regulation of transcription, DNA-dependent`GO:0006351^biological_process^transcription, DNA-dependent	10.782	30.878	-1.4852	3.50512	0.0233503
c3368_g1	sp|O64964|TIP11_MAIZE^O64964^Q:7-65,H:1-59^74.58%ID^E:6e-24^RecName: Full=Aquaporin TIP1-1;^Eukaryota; Viridiplantae; Streptophyta; Embryophyta; Tracheophyta; Spermatophyta; Magnoliophyta; Liliopsida; Poales; Poaceae; PACMAD clade; Panicoideae; Andropogoneae; Zea	PF00230.15^MIP^Major intrinsic protein^20-58^E:1.8e-06	.	GO:0016021^cellular_component^integral to membrane`GO:0005774^cellular_component^vacuolar membrane`GO:0005215^molecular_function^transporter activity	2.977	29.3275	-2.85877	0.735805	0.0233503
c27309_g2	sp|Q9LZR3|CSLA9_ARATH^Q9LZR3^Q:31-329,H:32-330^69.57%ID^E:3e-160^RecName: Full=Glucomannan 4-beta-mannosyltransferase 9;^Eukaryota; Viridiplantae; Streptophyta; Embryophyta; Tracheophyta; Spermatophyta; Magnoliophyta; eudicotyledons; core eudicotyledons; rosids; malvids; Brassicales; Brassicaceae; Camelineae; Arabidopsis	PF13641.1^Glyco_tranf_2_3^Glycosyltransferase like family 2^97-329^E:8e-34`PF00535.21^Glycos_transf_2^Glycosyl transferase family 2^102-262^E:1.6e-14`PF13506.1^Glyco_transf_21^Glycosyl transferase family 21^169-329^E:3e-07`PF13632.1^Glyco_trans_2_3^Glycosyl transferase family group 2^189-328^E:2.2e-19	COG1215^Glycosyltransferases, probably involved in cell wall biogenesis	GO:0000139^cellular_component^Golgi membrane`GO:0016021^cellular_component^integral to membrane`GO:0047259^molecular_function^glucomannan 4-beta-mannosyltransferase activity`GO:0051753^molecular_function^mannan synthase activity`GO:0009294^biological_process^DNA mediated transformation`GO:0009617^biological_process^response to bacterium	5.4345	14.9875	-1.58282	2.94233	0.0233503
c619_g1	.	.	.	.	16.7195	0	5.78995	0.24091	0.0237305
c24026_g1	.	.	.	.	7.7645	0	5.42401	-0.0345409	0.0237305
c5221_g1	.	.	.	.	6.068	20.27	-1.79169	2.4795	0.0237305
c20193_g2	.	.	.	.	5.9965	0	5.58512	0.0804734	0.0237305
c3308_g2	.	.	.	.	5.0555	0	5.58508	0.0804734	0.0237305
c9052_g1	sp|O65639|CSP1_ARATH^O65639^Q:11-90,H:6-84^47.5%ID^E:9e-17^RecName: Full=Cold shock protein 1;^Eukaryota; Viridiplantae; Streptophyta; Embryophyta; Tracheophyta; Spermatophyta; Magnoliophyta; eudicotyledons; core eudicotyledons; rosids; malvids; Brassicales; Brassicaceae; Camelineae; Arabidopsis	PF00313.17^CSD^'Cold-shock' DNA-binding domain^17-82^E:9.4e-18	COG1278^Cold shock proteins	GO:0005737^cellular_component^cytoplasm`GO:0005634^cellular_component^nucleus`GO:0003690^molecular_function^double-stranded DNA binding`GO:0046872^molecular_function^metal ion binding`GO:0003723^molecular_function^RNA binding`GO:0003697^molecular_function^single-stranded DNA binding`GO:0008270^molecular_function^zinc ion binding`GO:0009631^biological_process^cold acclimation`GO:0032508^biological…	2.3685	17.6875	-2.51749	0.823036	0.0237305
c24656_g1	sp|Q32SG3|LBD6_MAIZE^Q32SG3^Q:20-233,H:30-256^60.59%ID^E:2e-84^RecName: Full=LOB domain-containing protein 6;^Eukaryota; Viridiplantae; Streptophyta; Embryophyta; Tracheophyta; Spermatophyta; Magnoliophyta; Liliopsida; Poales; Poaceae; PACMAD clade; Panicoideae; Andropogoneae; Zea	PF03195.9^DUF260^Protein of unknown function DUF260^23-121^E:9.3e-42	.	GO:0005654^cellular_component^nucleoplasm`GO:0048441^biological_process^petal development`GO:0009944^biological_process^polarity specification of adaxial/abaxial axis`GO:0009954^biological_process^proximal/distal pattern formation`GO:0009799^biological_process^specification of symmetry	14.9895	5.4355	1.53144	3.02822	0.0237305
c20721_g1	.	.	.	.	132.631	327.491	-1.32626	6.76866	0.0237305
c19527_g2	sp|Q6YWQ4|HAK25_ORYSJ^Q6YWQ4^Q:1-260,H:474-743^58.46%ID^E:8e-103^RecName: Full=Potassium transporter 25;^Eukaryota; Viridiplantae; Streptophyta; Embryophyta; Tracheophyta; Spermatophyta; Magnoliophyta; Liliopsida; Poales; Poaceae; BEP clade; Ehrhartoideae; Oryzeae; Oryza	PF02705.11^K_trans^K+ potassium transporter^1-132^E:8.3e-24	COG3158^K+ transporter	GO:0016021^cellular_component^integral to membrane`GO:0015079^molecular_function^potassium ion transmembrane transporter activity	5.1965	1.069	2.28465	1.25506	0.0237305
c5939_g2	.	.	.	.	50.5055	124.442	-1.32196	4.97267	0.0238683
c22284_g1	sp|Q2MY58|PATA3_SOLTU^Q2MY58^Q:21-403,H:29-381^42.64%ID^E:3e-93^RecName: Full=Patatin group A-3;^Eukaryota; Viridiplantae; Streptophyta; Embryophyta; Tracheophyta; Spermatophyta; Magnoliophyta; eudicotyledons; core eudicotyledons; asterids; lamiids; Solanales; Solanaceae; Solanoideae; Solaneae; Solanum	PF01734.17^Patatin^Patatin-like phospholipase^24-232^E:2.5e-21	.	GO:0005773^cellular_component^vacuole`GO:0016787^molecular_function^hydrolase activity`GO:0045735^molecular_function^nutrient reservoir activity`GO:0006952^biological_process^defense response`GO:0016042^biological_process^lipid catabolic process	36.821	12.953	1.47163	4.90479	0.0238683
c11717_g1	.	.	.	.	14.4235	5.698	1.37267	3.6412	0.0238683
c5258_g1	.	.	.	.	4.919	0.71	2.73762	1.10824	0.0238683
c30035_g1	sp|Q9LYT3|TT12_ARATH^Q9LYT3^Q:1-484,H:1-506^39.49%ID^E:2e-116^RecName: Full=Protein TRANSPARENT TESTA 12;^Eukaryota; Viridiplantae; Streptophyta; Embryophyta; Tracheophyta; Spermatophyta; Magnoliophyta; eudicotyledons; core eudicotyledons; rosids; malvids; Brassicales; Brassicaceae; Camelineae; Arabidopsis	PF01554.13^MatE^MatE^40-200^E:2.7e-27`PF01554.13^MatE^MatE^263-423^E:2.1e-34	COG0534^Na+-driven multidrug efflux pump	GO:0016021^cellular_component^integral to membrane`GO:0009705^cellular_component^plant-type vacuole membrane`GO:0015238^molecular_function^drug transmembrane transporter activity`GO:0015299^molecular_function^solute:hydrogen antiporter activity`GO:0009813^biological_process^flavonoid biosynthetic process`GO:0010231^biological_process^maintenance of seed dormancy`GO:0010023^biological_process^proa…	50.446	116.902	-1.18246	7.10529	0.0238683
c2862_g1	sp|Q9SND9|Y3028_ARATH^Q9SND9^Q:3-131,H:80-207^38.76%ID^E:2e-27^RecName: Full=Uncharacterized acetyltransferase At3g50280;^Eukaryota; Viridiplantae; Streptophyta; Embryophyta; Tracheophyta; Spermatophyta; Magnoliophyta; eudicotyledons; core eudicotyledons; rosids; malvids; Brassicales; Brassicaceae; Camelineae; Arabidopsis	PF02458.10^Transferase^Transferase family^11-126^E:6.8e-24	.	GO:0016747^molecular_function^transferase activity, transferring acyl groups other than amino-acyl groups	0.3315	6.527	-3.60879	0.286934	0.0238683
c580_g1	.	.	.	.	9.096	1.299	2.72649	0.786477	0.0238683
c27878_g1	sp|O65790|C81F1_ARATH^O65790^Q:21-518,H:5-499^41.14%ID^E:1e-136^RecName: Full=Cytochrome P450 81F1;^Eukaryota; Viridiplantae; Streptophyta; Embryophyta; Tracheophyta; Spermatophyta; Magnoliophyta; eudicotyledons; core eudicotyledons; rosids; malvids; Brassicales; Brassicaceae; Camelineae; Arabidopsis	PF00067.17^p450^Cytochrome P450^45-488^E:3.1e-81	COG2124^Cytochrome P450	GO:0005783^cellular_component^endoplasmic reticulum`GO:0016021^cellular_component^integral to membrane`GO:0009055^molecular_function^electron carrier activity`GO:0020037^molecular_function^heme binding`GO:0005506^molecular_function^iron ion binding`GO:0004497^molecular_function^monooxygenase activity`GO:0016705^molecular_function^oxidoreductase activity, acting on paired donors, with incorporatio…	5.6715	14.4895	-1.32034	3.87986	0.0238683
c14726_g1	sp|Q8S3M3|NOIL_ELAOL^Q8S3M3^Q:9-118,H:6-121^38.79%ID^E:4e-17^RecName: Full=NOI-like protein;^Eukaryota; Viridiplantae; Streptophyta; Embryophyta; Tracheophyta; Spermatophyta; Magnoliophyta; Liliopsida; Arecaceae; Arecoideae; Cocoseae; Elaeidinae; Elaeis	PF05627.6^AvrRpt-cleavage^Cleavage site for pathogenic type III effector avirulence factor Avr^6-35^E:3.5e-06`PF05627.6^AvrRpt-cleavage^Cleavage site for pathogenic type III effector avirulence factor Avr^207-241^E:1.9e-11	.	.	8.063	2.397	1.73902	2.27368	0.0240953
c14212_g2	sp|Q3B724|CALS5_ARATH^Q3B724^Q:1-152,H:1609-1760^76.32%ID^E:9e-68^RecName: Full=Callose synthase 5;^Eukaryota; Viridiplantae; Streptophyta; Embryophyta; Tracheophyta; Spermatophyta; Magnoliophyta; eudicotyledons; core eudicotyledons; rosids; malvids; Brassicales; Brassicaceae; Camelineae; Arabidopsis	PF02364.10^Glucan_synthase^1,3-beta-glucan synthase component^1-149^E:5e-26	.	GO:0000148^cellular_component^1,3-beta-D-glucan synthase complex`GO:0016021^cellular_component^integral to membrane`GO:0003843^molecular_function^1,3-beta-D-glucan synthase activity`GO:0006075^biological_process^(1->3)-beta-D-glucan biosynthetic process`GO:0009556^biological_process^microsporogenesis`GO:0009846^biological_process^pollen germination`GO:0009860^biological_process^pollen tube growth…	5.116	0.323	3.49983	0.269509	0.0241071
c19858_g1	.	PF05421.6^DUF751^Protein of unknown function (DUF751)^135-162^E:6.1e-08	.	.	1.174	7.026	-2.70599	0.770484	0.0241071
c16359_g1	sp|P83442|LEAD3_DAUCA^P83442^Q:14-136,H:11-148^47.1%ID^E:2e-20^RecName: Full=Late embryogenesis abundant protein Dc3;^Eukaryota; Viridiplantae; Streptophyta; Embryophyta; Tracheophyta; Spermatophyta; Magnoliophyta; eudicotyledons; core eudicotyledons; asterids; campanulids; Apiales; Apiaceae; Apioideae; Scandiceae; Daucinae; Daucus	PF02987.11^LEA_4^Late embryogenesis abundant protein^27-63^E:0.0027`PF02987.11^LEA_4^Late embryogenesis abundant protein^46-85^E:0.0098`PF02987.11^LEA_4^Late embryogenesis abundant protein^65-102^E:0.038	.	.	13.0405	3.2705	1.91447	1.78109	0.0241071
c21442_g1	.	.	.	.	4.321	0.6585	2.77458	0.852274	0.0241071
c30215_g2	.	.	.	.	1.838	18.1195	-2.78496	0.341227	0.0241071
c14904_g1	sp|P93147|C81E1_GLYEC^P93147^Q:4-90,H:148-224^36.78%ID^E:7e-09^RecName: Full=Isoflavone 2'-hydroxylase;^Eukaryota; Viridiplantae; Streptophyta; Embryophyta; Tracheophyta; Spermatophyta; Magnoliophyta; eudicotyledons; core eudicotyledons; rosids; fabids; Fabales; Fabaceae; Papilionoideae; Galegeae; Glycyrrhiza	.	.	GO:0016020^cellular_component^membrane`GO:0009055^molecular_function^electron carrier activity`GO:0020037^molecular_function^heme binding`GO:0005506^molecular_function^iron ion binding`GO:0033773^molecular_function^isoflavone 2'-hydroxylase activity	0	9.8285	-5.36635	-0.0796738	0.0242772
c18815_g1	sp|Q8RY82|FB121_ARATH^Q8RY82^Q:1-96,H:1-107^43.93%ID^E:2e-17^RecName: Full=F-box protein At2g32560;^Eukaryota; Viridiplantae; Streptophyta; Embryophyta; Tracheophyta; Spermatophyta; Magnoliophyta; eudicotyledons; core eudicotyledons; rosids; malvids; Brassicales; Brassicaceae; Camelineae; Arabidopsis	PF00646.28^F-box^F-box domain^49-95^E:1.3e-07`PF12937.2^F-box-like^F-box-like^51-93^E:4.7e-06	NOG247418^Protein involved in ceramide metabolic process	.	11.2325	2.3505	2.12812	1.41879	0.0242772
c32363_g1	sp|Q9SUM5|Y4318_ARATH^Q9SUM5^Q:1-182,H:1-154^32.97%ID^E:2e-18^RecName: Full=Uncharacterized protein At4g30180;^Eukaryota; Viridiplantae; Streptophyta; Embryophyta; Tracheophyta; Spermatophyta; Magnoliophyta; eudicotyledons; core eudicotyledons; rosids; malvids; Brassicales; Brassicaceae; Camelineae; Arabidopsis	.	.	GO:0003700^molecular_function^sequence-specific DNA binding transcription factor activity	3.553	12.7085	-1.94521	2.70483	0.0244459
c17486_g1	.	.	.	.	22.8225	7.338	1.658	2.95373	0.0244459
c18531_g1	sp|P22195|PER1_ARAHY^P22195^Q:1-162,H:155-316^61.11%ID^E:2e-68^RecName: Full=Cationic peroxidase 1;^Eukaryota; Viridiplantae; Streptophyta; Embryophyta; Tracheophyta; Spermatophyta; Magnoliophyta; eudicotyledons; core eudicotyledons; rosids; fabids; Fabales; Fabaceae; Papilionoideae; Dalbergieae; Arachis	PF00141.18^peroxidase^Peroxidase^4-126^E:2.3e-31	.	GO:0005576^cellular_component^extracellular region`GO:0020037^molecular_function^heme binding`GO:0046872^molecular_function^metal ion binding`GO:0004601^molecular_function^peroxidase activity`GO:0042744^biological_process^hydrogen peroxide catabolic process	7.42	0.2875	4.15256	0.611395	0.024613
c32019_g1	.	.	.	.	85.348	28.569	1.54781	5.47627	0.024613
c22691_g1	sp|Q9SZC9|HMA6_ARATH^Q9SZC9^Q:48-122,H:147-221^68%ID^E:2e-29^RecName: Full=Copper-transporting ATPase PAA1, chloroplastic;^Eukaryota; Viridiplantae; Streptophyta; Embryophyta; Tracheophyta; Spermatophyta; Magnoliophyta; eudicotyledons; core eudicotyledons; rosids; malvids; Brassicales; Brassicaceae; Camelineae; Arabidopsis	PF00403.21^HMA^Heavy-metal-associated domain^53-102^E:2.2e-12	COG2217^Cation transport ATPase	GO:0009941^cellular_component^chloroplast envelope`GO:0031969^cellular_component^chloroplast membrane`GO:0009570^cellular_component^chloroplast stroma`GO:0016021^cellular_component^integral to membrane`GO:0005524^molecular_function^ATP binding`GO:0005375^molecular_function^copper ion transmembrane transporter activity`GO:0004008^molecular_function^copper-exporting ATPase activity`GO:0046872^molec…	132.933	54.035	1.17438	5.6851	0.024672
c31871_g1	.	.	.	.	0	13.0565	-6.22715	0.519357	0.024672
c22589_g1	.	.	.	.	8.4175	23.324	-1.42806	3.47754	0.024672
c17538_g1	.	.	.	.	62.6815	26.9305	1.21335	4.98069	0.024672
c5855_g1	.	.	.	.	8.535	0	5.38832	-0.0704007	0.0247299
c25392_g1	sp|Q9SHE9|LBD4_ARATH^Q9SHE9^Q:11-50,H:47-86^65%ID^E:2e-11^RecName: Full=LOB domain-containing protein 4;^Eukaryota; Viridiplantae; Streptophyta; Embryophyta; Tracheophyta; Spermatophyta; Magnoliophyta; eudicotyledons; core eudicotyledons; rosids; malvids; Brassicales; Brassicaceae; Camelineae; Arabidopsis	PF03195.9^DUF260^Protein of unknown function DUF260^3-50^E:1.9e-11	.	.	36.3375	8.023	2.22769	4.72457	0.0247299
c22693_g1	.	.	.	.	26.314	3.709	2.73531	1.33575	0.0247299
c12278_g2	sp|Q9CAL3|CRK2_ARATH^Q9CAL3^Q:9-84,H:365-441^58.44%ID^E:3e-24^RecName: Full=Cysteine-rich receptor-like protein kinase 2;^Eukaryota; Viridiplantae; Streptophyta; Embryophyta; Tracheophyta; Spermatophyta; Magnoliophyta; eudicotyledons; core eudicotyledons; rosids; malvids; Brassicales; Brassicaceae; Camelineae; Arabidopsis	PF07714.12^Pkinase_Tyr^Protein tyrosine kinase^3-84^E:2.1e-16`PF00069.20^Pkinase^Protein kinase domain^9-84^E:1.1e-12	COG0515^Serine/threonine protein kinase	GO:0016021^cellular_component^integral to membrane`GO:0005886^cellular_component^plasma membrane`GO:0009506^cellular_component^plasmodesma`GO:0005524^molecular_function^ATP binding`GO:0004674^molecular_function^protein serine/threonine kinase activity`GO:0046777^biological_process^protein autophosphorylation`GO:0010193^biological_process^response to ozone	2.59	10.0975	-1.90259	2.11602	0.0247299
c24046_g1	sp|Q39103|G3OX1_ARATH^Q39103^Q:10-230,H:103-335^25.75%ID^E:7e-19^RecName: Full=Gibberellin 3-beta-dioxygenase 1;^Eukaryota; Viridiplantae; Streptophyta; Embryophyta; Tracheophyta; Spermatophyta; Magnoliophyta; eudicotyledons; core eudicotyledons; rosids; malvids; Brassicales; Brassicaceae; Camelineae; Arabidopsis	PF03171.15^2OG-FeII_Oxy^2OG-Fe(II) oxygenase superfamily^107-199^E:6.7e-19	COG3491^Isopenicillin N synthase and related dioxygenases	GO:0005737^cellular_component^cytoplasm`GO:0016707^molecular_function^gibberellin 3-beta-dioxygenase activity`GO:0005506^molecular_function^iron ion binding`GO:0016702^molecular_function^oxidoreductase activity, acting on single donors with incorporation of molecular oxygen, incorporation of two atoms of oxygen`GO:0009740^biological_process^gibberellic acid mediated signaling pathway`GO:0009686^b…	9.585	24.451	-1.34668	3.54184	0.0249454
c35946_g1	.	.	.	.	15.43	1.329	3.48518	0.299723	0.02516
c11333_g1	sp|Q0WPR4|SCP34_ARATH^Q0WPR4^Q:1-362,H:128-499^58.33%ID^E:2e-160^RecName: Full=Serine carboxypeptidase-like 34;^Eukaryota; Viridiplantae; Streptophyta; Embryophyta; Tracheophyta; Spermatophyta; Magnoliophyta; eudicotyledons; core eudicotyledons; rosids; malvids; Brassicales; Brassicaceae; Camelineae; Arabidopsis	PF00450.17^Peptidase_S10^Serine carboxypeptidase^2-352^E:3e-101	COG2939^Carboxypeptidase C (cathepsin A)	GO:0005576^cellular_component^extracellular region`GO:0009505^cellular_component^plant-type cell wall`GO:0005773^cellular_component^vacuole`GO:0004185^molecular_function^serine-type carboxypeptidase activity`GO:0006508^biological_process^proteolysis	6.863	1.2575	2.12493	1.90623	0.0253199
c19840_g1	.	.	.	.	1.1395	11.8645	-2.06249	1.74653	0.0253199
c25509_g1	.	.	.	.	12.8865	3.184	1.94454	1.69011	0.0254248
c18395_g1	.	.	.	.	6.847	0.205	4.54954	0.864742	0.0254248
c17410_g1	.	.	.	.	17.4535	6.5015	1.41872	3.38234	0.0254248
c36993_g1	sp|Q9FHN6|SKS2_ARATH^Q9FHN6^Q:22-135,H:17-127^56.52%ID^E:6e-35^RecName: Full=Monocopper oxidase-like protein SKS2;^Eukaryota; Viridiplantae; Streptophyta; Embryophyta; Tracheophyta; Spermatophyta; Magnoliophyta; eudicotyledons; core eudicotyledons; rosids; malvids; Brassicales; Brassicaceae; Camelineae; Arabidopsis	PF07732.10^Cu-oxidase_3^Multicopper oxidase^51-134^E:1.9e-30	COG2132^Putative multicopper oxidases	GO:0046658^cellular_component^anchored to plasma membrane`GO:0009506^cellular_component^plasmodesma`GO:0005507^molecular_function^copper ion binding`GO:0016491^molecular_function^oxidoreductase activity	1.098	8.864	-2.60174	0.858306	0.0258457
c24839_g1	sp|Q6VBB2|HFA2B_ORYSJ^Q6VBB2^Q:19-339,H:39-368^56.16%ID^E:2e-121^RecName: Full=Heat stress transcription factor A-2b;^Eukaryota; Viridiplantae; Streptophyta; Embryophyta; Tracheophyta; Spermatophyta; Magnoliophyta; Liliopsida; Poales; Poaceae; BEP clade; Ehrhartoideae; Oryzeae; Oryza	PF00447.12^HSF_DNA-bind^HSF-type DNA-binding^33-125^E:8.3e-34	COG5169^Heat shock transcription factor	GO:0005737^cellular_component^cytoplasm`GO:0005634^cellular_component^nucleus`GO:0043565^molecular_function^sequence-specific DNA binding`GO:0003700^molecular_function^sequence-specific DNA binding transcription factor activity`GO:0006950^biological_process^response to stress`GO:0006351^biological_process^transcription, DNA-dependent	157.133	69.891	1.16201	7.34965	0.0258457
c15808_g1	.	.	.	.	0.572	11.4595	-3.62746	0.293979	0.0260004
c19008_g1	.	.	.	.	1.9505	9.111	-2.24301	1.36326	0.0260004
c29390_g1	sp|Q949Z1|PGLR4_ARATH^Q949Z1^Q:1-333,H:131-463^72.97%ID^E:0^RecName: Full=Polygalacturonase At1g48100;^Eukaryota; Viridiplantae; Streptophyta; Embryophyta; Tracheophyta; Spermatophyta; Magnoliophyta; eudicotyledons; core eudicotyledons; rosids; malvids; Brassicales; Brassicaceae; Camelineae; Arabidopsis	PF00295.12^Glyco_hydro_28^Glycosyl hydrolases family 28^1-297^E:1.8e-89`PF13229.1^Beta_helix^Right handed beta helix region^85-241^E:9.6e-06	COG5434^Endopolygalacturonase	GO:0005618^cellular_component^cell wall`GO:0005576^cellular_component^extracellular region`GO:0004650^molecular_function^polygalacturonase activity`GO:0005975^biological_process^carbohydrate metabolic process	15.5795	35.334	-1.18495	4.91519	0.0262083
c18558_g2	.	.	.	.	7.9625	2.849	1.48436	2.87057	0.0264154
c20084_g1	.	.	.	.	12.699	2.614	2.18567	2.50165	0.0266216
c19882_g1	.	.	.	.	17.947	4.4495	1.96057	1.94435	0.0269757
c8962_g2	.	.	.	.	2.9455	9.361	-1.57863	2.73965	0.0269757
c32425_g1	.	.	.	.	9.982	1.0465	2.96912	0.527265	0.0269757
c16389_g1	sp|P38355|YB8B_YEAST^P38355^Q:21-309,H:7-311^22.33%ID^E:5e-10^RecName: Full=Uncharacterized transporter YBR287W;^Eukaryota; Fungi; Dikarya; Ascomycota; Saccharomycotina; Saccharomycetes; Saccharomycetales; Saccharomycetaceae; Saccharomyces	PF03547.13^Mem_trans^Membrane transport protein^28-408^E:2.2e-64	COG0679^Predicted permeases	GO:0005783^cellular_component^endoplasmic reticulum`GO:0016021^cellular_component^integral to membrane`GO:0055085^biological_process^transmembrane transport	6.7815	2.139	1.70226	2.54528	0.0271232
c33819_g1	.	PF14009.1^DUF4228^Domain of unknown function (DUF4228)^1-78^E:2.5e-09	.	.	16.891	1.339	3.50624	0.292686	0.0271232
c23575_g1	.	.	.	.	11.195	0	5.16984	-0.181069	0.0272695
c36313_g1	.	.	.	.	17.912	0	5.16984	-0.181069	0.0272695
c8131_g1	.	.	.	.	40.1625	7.7775	2.3014	1.82606	0.0274706
c8460_g1	.	.	.	.	0	9.355	-5.2444	-0.152034	0.0276146
c30247_g1	sp|Q8W0A1|BGAL2_ORYSJ^Q8W0A1^Q:1-693,H:134-826^75.61%ID^E:0^RecName: Full=Beta-galactosidase 2;^Eukaryota; Viridiplantae; Streptophyta; Embryophyta; Tracheophyta; Spermatophyta; Magnoliophyta; Liliopsida; Poales; Poaceae; BEP clade; Ehrhartoideae; Oryzeae; Oryza	PF01301.14^Glyco_hydro_35^Glycosyl hydrolases family 35^2-204^E:2e-59`PF02140.13^Gal_Lectin^Galactose binding lectin domain^618-693^E:1.7e-20	COG1874^Beta-galactosidase	GO:0048046^cellular_component^apoplast`GO:0009505^cellular_component^plant-type cell wall`GO:0004565^molecular_function^beta-galactosidase activity`GO:0030246^molecular_function^carbohydrate binding`GO:0043169^molecular_function^cation binding`GO:0005975^biological_process^carbohydrate metabolic process	6.6325	15.3735	-1.20191	4.6461	0.0276146
c19187_g1	sp|Q9SRK7|AZG1_ARATH^Q9SRK7^Q:13-417,H:21-446^71.13%ID^E:0^RecName: Full=Adenine/guanine permease AZG1;^Eukaryota; Viridiplantae; Streptophyta; Embryophyta; Tracheophyta; Spermatophyta; Magnoliophyta; eudicotyledons; core eudicotyledons; rosids; malvids; Brassicales; Brassicaceae; Camelineae; Arabidopsis	PF00860.15^Xan_ur_permease^Permease family^99-210^E:3.5e-12`PF00860.15^Xan_ur_permease^Permease family^267-416^E:6.2e-05	COG2252^Permeases	GO:0016021^cellular_component^integral to membrane`GO:0005345^molecular_function^purine nucleobase transmembrane transporter activity`GO:0015853^biological_process^adenine transport`GO:0015854^biological_process^guanine transport	2.034	6.312	-1.6367	2.29839	0.0277575
c11250_g1	.	.	.	.	5.6425	0.703	2.8303	0.840782	0.0277575
c20040_g2	sp|Q9FE20|PBS1_ARATH^Q9FE20^Q:1-169,H:1-184^55.43%ID^E:4e-60^RecName: Full=Serine/threonine-protein kinase PBS1;^Eukaryota; Viridiplantae; Streptophyta; Embryophyta; Tracheophyta; Spermatophyta; Magnoliophyta; eudicotyledons; core eudicotyledons; rosids; malvids; Brassicales; Brassicaceae; Camelineae; Arabidopsis	PF07714.12^Pkinase_Tyr^Protein tyrosine kinase^75-160^E:4.1e-17`PF00069.20^Pkinase^Protein kinase domain^75-168^E:1.2e-14	COG0515^Serine/threonine protein kinase	GO:0005524^molecular_function^ATP binding`GO:0004674^molecular_function^protein serine/threonine kinase activity`GO:0009816^biological_process^defense response to bacterium, incompatible interaction`GO:0046777^biological_process^protein autophosphorylation	2.039	8.4725	-1.9966	1.80229	0.0278431
c25022_g1	sp|Q6H5X0|RIP2_ORYSJ^Q6H5X0^Q:16-189,H:15-192^50%ID^E:4e-50^RecName: Full=Putative ripening-related protein 2;^Eukaryota; Viridiplantae; Streptophyta; Embryophyta; Tracheophyta; Spermatophyta; Magnoliophyta; Liliopsida; Poales; Poaceae; BEP clade; Ehrhartoideae; Oryzeae; Oryza	.	.	GO:0005576^cellular_component^extracellular region	10.368	27.857	-1.42771	3.3148	0.0278431
c27901_g1	.	.	.	.	11.051	4.0905	2.24972	1.71009	0.0278431
c6597_g1	.	.	.	.	27.181	65.4995	-1.25856	3.94907	0.0280398
c15536_g3	sp|Q93Y91|STP5_ARATH^Q93Y91^Q:1-144,H:1-145^59.31%ID^E:3e-48^RecName: Full=Sugar transport protein 5;^Eukaryota; Viridiplantae; Streptophyta; Embryophyta; Tracheophyta; Spermatophyta; Magnoliophyta; eudicotyledons; core eudicotyledons; rosids; malvids; Brassicales; Brassicaceae; Camelineae; Arabidopsis	PF00083.19^Sugar_tr^Sugar (and other) transporter^27-144^E:3.7e-20	COG0477^Permeases of the major facilitator superfamily	GO:0016021^cellular_component^integral to membrane`GO:0022891^molecular_function^substrate-specific transmembrane transporter activity`GO:0015293^molecular_function^symporter activity`GO:0008643^biological_process^carbohydrate transport	4.248	16.6095	-1.84072	1.99193	0.028123
c22317_g2	.	.	.	.	12.32	4.836	1.45505	3.63658	0.028123
c31721_g1	.	.	.	.	23.0595	1.6675	3.37174	0.195823	0.028123
c19369_g1	.	.	.	.	6.816	1.0375	2.63975	0.773935	0.0283175
c27875_g1	.	.	.	.	5.144	20.1805	-1.89745	4.33345	0.0284548
c23904_g1	.	.	.	.	81.8875	9.9495	2.91709	4.11893	0.0284548
c27414_g3	.	.	.	.	12.658	28.4815	-1.15095	5.30893	0.0285909
c30536_g1	.	.	.	.	10.814	2.475	2.07222	1.43051	0.0285909
c29456_g1	.	.	.	.	7.721	1.293	2.39809	1.40578	0.028726
c24352_g2	sp|Q6Z5P2|GUN7_ORYSJ^Q6Z5P2^Q:31-105,H:34-108^85.33%ID^E:6e-40^RecName: Full=Endoglucanase 7;^Eukaryota; Viridiplantae; Streptophyta; Embryophyta; Tracheophyta; Spermatophyta; Magnoliophyta; Liliopsida; Poales; Poaceae; BEP clade; Ehrhartoideae; Oryzeae; Oryza	PF00759.14^Glyco_hydro_9^Glycosyl hydrolase family 9^33-105^E:2.5e-33	NOG05134^Glycoside hydrolase family 9	GO:0005576^cellular_component^extracellular region`GO:0008810^molecular_function^cellulase activity`GO:0030245^biological_process^cellulose catabolic process	3.591	21.131	-2.49249	1.12347	0.028726
c21650_g1	.	.	.	.	8.439	26.0445	-2.1675	2.55474	0.0288241
c15538_g1	.	.	.	.	1.4385	6.356	-2.10074	1.39849	0.0288241
c12552_g1	sp|Q9LSP0|PER29_ARATH^Q9LSP0^Q:42-337,H:37-339^52.15%ID^E:3e-102^RecName: Full=Peroxidase 29;^Eukaryota; Viridiplantae; Streptophyta; Embryophyta; Tracheophyta; Spermatophyta; Magnoliophyta; eudicotyledons; core eudicotyledons; rosids; malvids; Brassicales; Brassicaceae; Camelineae; Arabidopsis	PF00141.18^peroxidase^Peroxidase^67-302^E:6.2e-55	COG0376^Catalase (peroxidase I)	GO:0005576^cellular_component^extracellular region`GO:0020037^molecular_function^heme binding`GO:0046872^molecular_function^metal ion binding`GO:0004601^molecular_function^peroxidase activity`GO:0042744^biological_process^hydrogen peroxide catabolic process	1.7365	7.479	-1.85094	1.76727	0.0288241
c35985_g1	.	.	.	.	9.637	0.677	3.43046	0.237398	0.0288241
c14923_g1	sp|Q9SZL8|FRS5_ARATH^Q9SZL8^Q:3-100,H:531-629^39.39%ID^E:4e-17^RecName: Full=Protein FAR1-RELATED SEQUENCE 5;^Eukaryota; Viridiplantae; Streptophyta; Embryophyta; Tracheophyta; Spermatophyta; Magnoliophyta; eudicotyledons; core eudicotyledons; rosids; malvids; Brassicales; Brassicaceae; Camelineae; Arabidopsis	PF04434.12^SWIM^SWIM zinc finger^61-84^E:0.00059	.	GO:0005634^cellular_component^nucleus`GO:0046872^molecular_function^metal ion binding`GO:0008270^molecular_function^zinc ion binding	10.412	0.7335	3.43046	0.237398	0.0288241
c1099_g1	sp|B3DN87|ZDH12_ARATH^B3DN87^Q:56-85,H:3-32^63.33%ID^E:9e-06^RecName: Full=Probable S-acyltransferase At3g56920;^Eukaryota; Viridiplantae; Streptophyta; Embryophyta; Tracheophyta; Spermatophyta; Magnoliophyta; eudicotyledons; core eudicotyledons; rosids; malvids; Brassicales; Brassicaceae; Camelineae; Arabidopsis	.	COG5273^Uncharacterized protein containing DHHC-type Zn finger	GO:0016021^cellular_component^integral to membrane`GO:0046872^molecular_function^metal ion binding`GO:0016746^molecular_function^transferase activity, transferring acyl groups`GO:0008270^molecular_function^zinc ion binding	4.6905	0.323	3.43046	0.237398	0.0288241
c12650_g1	sp|Q9FFN2|GLYT3_ARATH^Q9FFN2^Q:1-130,H:218-348^42.11%ID^E:5e-28^RecName: Full=Probable glycosyltransferase At5g03795;^Eukaryota; Viridiplantae; Streptophyta; Embryophyta; Tracheophyta; Spermatophyta; Magnoliophyta; eudicotyledons; core eudicotyledons; rosids; malvids; Brassicales; Brassicaceae; Camelineae; Arabidopsis	PF03016.10^Exostosin^Exostosin family^1-123^E:1.3e-19	.	GO:0000139^cellular_component^Golgi membrane`GO:0016021^cellular_component^integral to membrane`GO:0016757^molecular_function^transferase activity, transferring glycosyl groups	5.852	0.4055	3.43046	0.237398	0.0288241
c32133_g1	.	.	.	.	90.195	42.3405	1.09718	5.67071	0.029012
c38926_g1	sp|Q4FE45|XB33_ARATH^Q4FE45^Q:1-70,H:50-119^87.14%ID^E:8e-37^RecName: Full=E3 ubiquitin-protein ligase XBAT33;^Eukaryota; Viridiplantae; Streptophyta; Embryophyta; Tracheophyta; Spermatophyta; Magnoliophyta; eudicotyledons; core eudicotyledons; rosids; malvids; Brassicales; Brassicaceae; Camelineae; Arabidopsis	PF13857.1^Ank_5^Ankyrin repeats (many copies)^1-33^E:1.8e-06`PF00023.25^Ank^Ankyrin repeat^1-26^E:2.1e-07`PF12796.2^Ank_2^Ankyrin repeats (3 copies)^1-58^E:1.2e-15`PF13637.1^Ank_4^Ankyrin repeats (many copies)^1-49^E:9e-14`PF13606.1^Ank_3^Ankyrin repeat^1-23^E:0.00014`PF13857.1^Ank_5^Ankyrin repeats (many copies)^15-70^E:3.9e-11`PF00023.25^Ank^Ankyrin repeat^28-58^E:5e-06`PF13606.1^Ank_3^Ankyrin …	COG0666^FOG: Ankyrin repeat	GO:0046872^molecular_function^metal ion binding`GO:0004842^molecular_function^ubiquitin-protein ligase activity`GO:0008270^molecular_function^zinc ion binding	27.424	2.5	3.40035	0.244428	0.0292991
c31096_g1	.	.	COG2273^Beta-glucanase/Beta-glucan synthetase	GO:0048046^cellular_component^apoplast`GO:0005618^cellular_component^cell wall`GO:0004553^molecular_function^hydrolase activity, hydrolyzing O-glycosyl compounds`GO:0016762^molecular_function^xyloglucan:xyloglucosyl transferase activity`GO:0006073^biological_process^cellular glucan metabolic process	3.812	39.6455	-2.85714	0.361991	0.0292991
c21486_g2	sp|Q9ZV53|ATL49_ARATH^Q9ZV53^Q:1-212,H:105-359^41.35%ID^E:1e-49^RecName: Full=Putative RING-H2 finger protein ATL49;^Eukaryota; Viridiplantae; Streptophyta; Embryophyta; Tracheophyta; Spermatophyta; Magnoliophyta; eudicotyledons; core eudicotyledons; rosids; malvids; Brassicales; Brassicaceae; Camelineae; Arabidopsis	PF12861.2^zf-Apc11^Anaphase-promoting complex subunit 11 RING-H2 finger^18-64^E:4.8e-08`PF13923.1^zf-C3HC4_2^Zinc finger, C3HC4 type (RING finger)^19-64^E:1.5e-08`PF13639.1^zf-RING_2^Ring finger domain^20-64^E:3.3e-16`PF12678.2^zf-rbx1^RING-H2 zinc finger^20-63^E:9.4e-11`PF00097.20^zf-C3HC4^Zinc finger, C3HC4 type (RING finger)^21-62^E:5.8e-06	.	GO:0016021^cellular_component^integral to membrane`GO:0046872^molecular_function^metal ion binding`GO:0008270^molecular_function^zinc ion binding`GO:0009793^biological_process^embryo development ending in seed dormancy`GO:0016567^biological_process^protein ubiquitination	3.4835	13.3995	-1.92029	2.29541	0.0292991
c23551_g1	.	.	.	.	19.423	6.1705	1.69354	2.79615	0.0292991
c25640_g1	.	.	.	.	22.7715	50.256	-1.13585	5.03646	0.0292991
c24268_g1	sp|Q8LPG9|IQD14_ARATH^Q8LPG9^Q:118-477,H:321-666^28%ID^E:7e-25^RecName: Full=Protein IQ-DOMAIN 14;^Eukaryota; Viridiplantae; Streptophyta; Embryophyta; Tracheophyta; Spermatophyta; Magnoliophyta; eudicotyledons; core eudicotyledons; rosids; malvids; Brassicales; Brassicaceae; Camelineae; Arabidopsis	PF00612.22^IQ^IQ calmodulin-binding motif^119-139^E:7.8e-06`PF13178.1^DUF4005^Protein of unknown function (DUF4005)^341-435^E:4.6e-19	.	.	4.6225	12.5865	-1.40257	3.71084	0.0292991
c12300_g1	.	.	.	.	0.4265	8.936	-3.67492	0.308085	0.0292991
c7828_g1	sp|Q5D869|NRPE1_ARATH^Q5D869^Q:59-204,H:1722-1872^41.45%ID^E:1e-29^RecName: Full=DNA-directed RNA polymerase E subunit 1;^Eukaryota; Viridiplantae; Streptophyta; Embryophyta; Tracheophyta; Spermatophyta; Magnoliophyta; eudicotyledons; core eudicotyledons; rosids; malvids; Brassicales; Brassicaceae; Camelineae; Arabidopsis`sp|Q5D869|NRPE1_ARATH^Q5D869^Q:1-63,H:1792-1851^39.68%ID^E:2e-07^RecName: F…	PF11523.3^DUF3223^Protein of unknown function (DUF3223)^1-37^E:1.9e-06`PF11523.3^DUF3223^Protein of unknown function (DUF3223)^86-162^E:1.7e-19	COG0086^DNA-directed RNA polymerase, beta' subunit/160 kD subunit	GO:0000418^cellular_component^DNA-directed RNA polymerase IV complex`GO:0000419^cellular_component^DNA-directed RNA polymerase V complex`GO:0016604^cellular_component^nuclear body`GO:0005730^cellular_component^nucleolus`GO:0005507^molecular_function^copper ion binding`GO:0003677^molecular_function^DNA binding`GO:0003899^molecular_function^DNA-directed RNA polymerase activity`GO:0048038^molecular_…	5.966	1.453	2.01121	1.38529	0.0292991
c12163_g1	.	.	.	.	17.89	2.857	2.96708	0.532194	0.0292991
c18330_g1	.	.	.	.	0.877	4.2665	-2.42913	0.861523	0.0292991
c16525_g1	.	.	.	.	29.272	8.831	1.66338	2.85232	0.0292991
c24332_g1	sp|P0C132|IAA30_ORYSJ^P0C132^Q:24-251,H:5-277^57.45%ID^E:6e-92^RecName: Full=Auxin-responsive protein IAA30;^Eukaryota; Viridiplantae; Streptophyta; Embryophyta; Tracheophyta; Spermatophyta; Magnoliophyta; Liliopsida; Poales; Poaceae; BEP clade; Ehrhartoideae; Oryzeae; Oryza	PF02309.11^AUX_IAA^AUX/IAA family^24-242^E:1.4e-87	.	GO:0005634^cellular_component^nucleus`GO:0009734^biological_process^auxin mediated signaling pathway`GO:0009630^biological_process^gravitropism`GO:0010102^biological_process^lateral root morphogenesis`GO:0006355^biological_process^regulation of transcription, DNA-dependent`GO:0009753^biological_process^response to jasmonic acid stimulus`GO:0009414^biological_process^response to water deprivation`…	410.304	196.685	1.05628	7.99911	0.0292991
c23822_g1	.	.	.	.	51.7955	18.2905	1.46817	3.54945	0.0292991
c31986_g1	.	.	.	.	60.579	23.059	1.36661	5.589	0.0292991
c27309_g1	sp|Q67VS7|CSLA9_ORYSJ^Q67VS7^Q:1-208,H:320-527^60.1%ID^E:6e-90^RecName: Full=Probable mannan synthase 9;^Eukaryota; Viridiplantae; Streptophyta; Embryophyta; Tracheophyta; Spermatophyta; Magnoliophyta; Liliopsida; Poales; Poaceae; BEP clade; Ehrhartoideae; Oryzeae; Oryza	.	COG1215^Glycosyltransferases, probably involved in cell wall biogenesis	GO:0000139^cellular_component^Golgi membrane`GO:0016021^cellular_component^integral to membrane`GO:0016757^molecular_function^transferase activity, transferring glycosyl groups	4.4425	13.515	-1.6248	2.64087	0.0292991
c29781_g1	.	PF04674.7^Phi_1^Phosphate-induced protein 1 conserved region^40-310^E:8.8e-121	.	.	15.0935	79.804	-2.58332	4.92331	0.0292991
c37526_g1	.	.	.	.	15.8495	4.4585	1.82311	1.76569	0.0292991
c23982_g1	sp|Q9SPL4|AMP22_MACIN^Q9SPL4^Q:75-318,H:291-527^25.81%ID^E:8e-21^RecName: Full=Vicilin-like antimicrobial peptides 2-2;^Eukaryota; Viridiplantae; Streptophyta; Embryophyta; Tracheophyta; Spermatophyta; Magnoliophyta; eudicotyledons; Proteales; Proteaceae; Macadamia	PF00190.17^Cupin_1^Cupin^45-168^E:2.8e-14`PF00190.17^Cupin_1^Cupin^248-319^E:1.2e-07	.	GO:0005576^cellular_component^extracellular region`GO:0045735^molecular_function^nutrient reservoir activity`GO:0042742^biological_process^defense response to bacterium`GO:0050832^biological_process^defense response to fungus`GO:0031640^biological_process^killing of cells of other organism	7.885	18.41	-1.2146	4.02835	0.0292991
c29521_g3	sp|Q09893|YAI5_SCHPO^Q09893^Q:47-295,H:8-223^25.97%ID^E:4e-13^RecName: Full=Uncharacterized protein C24B11.05;^Eukaryota; Fungi; Dikarya; Ascomycota; Taphrinomycotina; Schizosaccharomycetes; Schizosaccharomycetales; Schizosaccharomycetaceae; Schizosaccharomyces	PF13419.1^HAD_2^Haloacid dehalogenase-like hydrolase^47-182^E:2.6e-07`PF13419.1^HAD_2^Haloacid dehalogenase-like hydrolase^225-269^E:1.8e-07`PF13242.1^Hydrolase_like^HAD-hyrolase-like^226-270^E:7.2e-05	COG1011^Predicted hydrolase (HAD superfamily)	GO:0005829^cellular_component^cytosol`GO:0005634^cellular_component^nucleus`GO:0008252^molecular_function^nucleotidase activity`GO:0047405^molecular_function^pyrimidine-5'-nucleotide nucleosidase activity`GO:0006206^biological_process^pyrimidine nucleobase metabolic process	2.9275	12.722	-2.21273	2.86184	0.0292991
c16346_g1	.	.	.	.	0	10.264	-5.26304	-0.144139	0.0292991
c9908_g1	.	.	.	.	1.9445	9.7275	-2.30205	1.00455	0.0292991
c31554_g1	.	.	.	.	2.7765	20.5465	-3.13891	0.686095	0.0292991
c30789_g1	.	.	.	.	5.5035	0.364	3.41004	0.2122	0.0292991
c25292_g1	sp|P29060|CHIA_TOBAC^P29060^Q:8-294,H:11-291^67.25%ID^E:1e-133^RecName: Full=Acidic endochitinase;^Eukaryota; Viridiplantae; Streptophyta; Embryophyta; Tracheophyta; Spermatophyta; Magnoliophyta; eudicotyledons; core eudicotyledons; asterids; lamiids; Solanales; Solanaceae; Nicotianoideae; Nicotianeae; Nicotiana	PF00704.23^Glyco_hydro_18^Glycosyl hydrolases family 18^23-241^E:6.4e-33	.	GO:0005618^cellular_component^cell wall`GO:0005576^cellular_component^extracellular region`GO:0043169^molecular_function^cation binding`GO:0004568^molecular_function^chitinase activity`GO:0006032^biological_process^chitin catabolic process`GO:0000272^biological_process^polysaccharide catabolic process	8.2535	25.6495	-1.6058	4.14694	0.0292991
c29691_g2	.	.	.	.	20.7395	7.848	1.38018	3.1986	0.0292991
c20064_g2	.	.	.	.	7.7065	1.3435	2.3991	0.853977	0.0294771
c15785_g1	.	.	.	.	5.11	0.4445	3.37908	0.219393	0.0296
c13983_g1	.	.	.	.	13.851	0	6.23201	0.339216	0.0296
c31111_g1	.	.	.	.	0.6445	12.1395	-3.84507	1.37964	0.0298431
c12564_g1	sp|Q9M531|H2A_EUPES^Q9M531^Q:13-113,H:1-101^87.13%ID^E:5e-56^RecName: Full=Histone H2A;^Eukaryota; Viridiplantae; Streptophyta; Embryophyta; Tracheophyta; Spermatophyta; Magnoliophyta; eudicotyledons; core eudicotyledons; rosids; fabids; Malpighiales; Euphorbiaceae; Euphorbioideae; Euphorbieae; Euphorbia	PF00125.19^Histone^Core histone H2A/H2B/H3/H4^38-111^E:3.8e-25`PF00808.18^CBFD_NFYB_HMF^Histone-like transcription factor (CBF/NF-Y) and archaeal histone^45-108^E:5.1e-05	.	GO:0000786^cellular_component^nucleosome`GO:0005634^cellular_component^nucleus`GO:0003677^molecular_function^DNA binding`GO:0006334^biological_process^nucleosome assembly	78.6855	186.808	-1.2281	4.48396	0.0298431
c25114_g2	.	.	.	.	0.4355	7.538	-3.46531	0.203648	0.0298431
c10800_g1	sp|Q7F9I1|CLPC1_ORYSJ^Q7F9I1^Q:1-164,H:721-884^90.24%ID^E:1e-95^RecName: Full=Chaperone protein ClpC1, chloroplastic;^Eukaryota; Viridiplantae; Streptophyta; Embryophyta; Tracheophyta; Spermatophyta; Magnoliophyta; Liliopsida; Poales; Poaceae; BEP clade; Ehrhartoideae; Oryzeae; Oryza	PF07724.9^AAA_2^AAA domain (Cdc48 subfamily)^1-84^E:2.5e-21`PF10431.4^ClpB_D2-small^C-terminal, D2-small domain, of ClpB protein^91-164^E:4.7e-22	.	GO:0009507^cellular_component^chloroplast`GO:0005524^molecular_function^ATP binding`GO:0017111^molecular_function^nucleoside-triphosphatase activity`GO:0019538^biological_process^protein metabolic process	8.639	1.278	2.56709	0.933357	0.0298431
c5656_g1	sp|Q0JBH9|ERG3_ORYSJ^Q0JBH9^Q:1-82,H:1-82^79.27%ID^E:2e-43^RecName: Full=Elicitor-responsive protein 3;^Eukaryota; Viridiplantae; Streptophyta; Embryophyta; Tracheophyta; Spermatophyta; Magnoliophyta; Liliopsida; Poales; Poaceae; BEP clade; Ehrhartoideae; Oryzeae; Oryza	PF00168.25^C2^C2 domain^6-82^E:1.6e-13	.	.	1.7305	10.5995	-2.45798	0.836404	0.0298547
c32033_g1	.	.	.	.	25.242	4.794	2.3048	1.03062	0.0298547
c36006_g1	.	.	.	.	8.487	1.428	2.68204	1.13013	0.0298547
c24575_g1	.	.	.	.	71.7515	23.111	1.60456	2.77122	0.0298547
c18350_g1	sp|Q9BQ67|GRWD1_HUMAN^Q9BQ67^Q:1-122,H:206-330^57.14%ID^E:4e-40^RecName: Full=Glutamate-rich WD repeat-containing protein 1;^Eukaryota; Metazoa; Chordata; Craniata; Vertebrata; Euteleostomi; Mammalia; Eutheria; Euarchontoglires; Primates; Haplorrhini; Catarrhini; Hominidae; Homo	PF00400.27^WD40^WD domain, G-beta repeat^3-38^E:0.031`PF00400.27^WD40^WD domain, G-beta repeat^51-84^E:2.6e-09`PF00400.27^WD40^WD domain, G-beta repeat^91-122^E:0.0071	COG2319^FOG: WD40 repeat	GO:0005737^cellular_component^cytoplasm`GO:0005730^cellular_component^nucleolus	16.418	3.892	2.06147	1.26961	0.02992
c21717_g1	sp|P85894|LTP1_MORNI^P85894^Q:43-133,H:1-91^60.44%ID^E:8e-33^RecName: Full=Non-specific lipid-transfer protein 1;^Eukaryota; Viridiplantae; Streptophyta; Embryophyta; Tracheophyta; Spermatophyta; Magnoliophyta; eudicotyledons; core eudicotyledons; rosids; fabids; Rosales; Moraceae; Morus	PF14368.1^LTP_2^Probable lipid transfer^28-121^E:9e-06`PF00234.17^Tryp_alpha_amyl^Protease inhibitor/seed storage/LTP family^45-129^E:1.5e-06	.	GO:0008289^molecular_function^lipid binding`GO:0006869^biological_process^lipid transport	1216.47	2922.51	-1.26878	10.2789	0.02992
c33694_g1	sp|Q9ZQ99|U73C1_ARATH^Q9ZQ99^Q:7-308,H:8-340^35.44%ID^E:5e-60^RecName: Full=UDP-glycosyltransferase 73C1;^Eukaryota; Viridiplantae; Streptophyta; Embryophyta; Tracheophyta; Spermatophyta; Magnoliophyta; eudicotyledons; core eudicotyledons; rosids; malvids; Brassicales; Brassicaceae; Camelineae; Arabidopsis	.	.	GO:0050502^molecular_function^cis-zeatin O-beta-D-glucosyltransferase activity`GO:0050403^molecular_function^trans-zeatin O-beta-D-glucosyltransferase activity`GO:0009636^biological_process^response to toxin`GO:0010224^biological_process^response to UV-B	67.4265	139.135	-1.038	6.43543	0.02992
c37882_g1	.	.	.	.	9.4095	1.7935	2.27646	1.00699	0.0300924
c602_g1	sp|Q5XF57|Y5576_ARATH^Q5XF57^Q:1-107,H:442-550^44.04%ID^E:4e-27^RecName: Full=Probable receptor-like serine/threonine-protein kinase At5g57670;^Eukaryota; Viridiplantae; Streptophyta; Embryophyta; Tracheophyta; Spermatophyta; Magnoliophyta; eudicotyledons; core eudicotyledons; rosids; malvids; Brassicales; Brassicaceae; Camelineae; Arabidopsis	.	COG0515^Serine/threonine protein kinase	GO:0005524^molecular_function^ATP binding`GO:0004674^molecular_function^protein serine/threonine kinase activity	0.667	6.172	-2.69051	0.281981	0.0302643
c16779_g1	sp|Q69QB8|CCD31_ORYSJ^Q69QB8^Q:24-344,H:1-328^51.51%ID^E:6e-95^RecName: Full=Cyclin-D3-1;^Eukaryota; Viridiplantae; Streptophyta; Embryophyta; Tracheophyta; Spermatophyta; Magnoliophyta; Liliopsida; Poales; Poaceae; BEP clade; Ehrhartoideae; Oryzeae; Oryza	PF00134.18^Cyclin_N^Cyclin, N-terminal domain^94-211^E:5.2e-27`PF02984.14^Cyclin_C^Cyclin, C-terminal domain^214-307^E:6.3e-10	.	GO:0005634^cellular_component^nucleus`GO:0007049^biological_process^cell cycle`GO:0051301^biological_process^cell division	3.2055	8.983	-1.53155	2.9888	0.0302727
c30087_g2	.	.	.	.	16.2645	4.0635	1.92575	2.75008	0.0302727
c30740_g1	.	PF07172.6^GRP^Glycine rich protein family^9-84^E:4.5e-18	.	.	258.087	747.928	-1.53278	5.72956	0.0302727
c19518_g1	sp|P40880|CAHC_HORVU^P40880^Q:2-264,H:68-323^58.33%ID^E:8e-100^RecName: Full=Carbonic anhydrase, chloroplastic;^Eukaryota; Viridiplantae; Streptophyta; Embryophyta; Tracheophyta; Spermatophyta; Magnoliophyta; Liliopsida; Poales; Poaceae; BEP clade; Pooideae; Triticeae; Hordeum	PF00484.14^Pro_CA^Carbonic anhydrase^102-258^E:8.3e-41	.	GO:0009570^cellular_component^chloroplast stroma`GO:0004089^molecular_function^carbonate dehydratase activity`GO:0008270^molecular_function^zinc ion binding`GO:0015976^biological_process^carbon utilization	826.299	364.666	1.16615	9.18119	0.0302727
c18500_g1	sp|P24068|OCS1_MAIZE^P24068^Q:79-165,H:20-107^43.18%ID^E:2e-10^RecName: Full=Ocs element-binding factor 1;^Eukaryota; Viridiplantae; Streptophyta; Embryophyta; Tracheophyta; Spermatophyta; Magnoliophyta; Liliopsida; Poales; Poaceae; PACMAD clade; Panicoideae; Andropogoneae; Zea	PF07716.10^bZIP_2^Basic region leucine zipper^82-128^E:2.4e-08`PF00170.16^bZIP_1^bZIP transcription factor^83-129^E:6.4e-10	.	GO:0005634^cellular_component^nucleus`GO:0043565^molecular_function^sequence-specific DNA binding`GO:0003700^molecular_function^sequence-specific DNA binding transcription factor activity`GO:0006351^biological_process^transcription, DNA-dependent	1.248	7.6435	-2.26823	1.05003	0.0305578
c20815_g2	sp|Q9C554|EXPA1_ARATH^Q9C554^Q:1-176,H:1-184^73.91%ID^E:2e-92^RecName: Full=Expansin-A1;^Eukaryota; Viridiplantae; Streptophyta; Embryophyta; Tracheophyta; Spermatophyta; Magnoliophyta; eudicotyledons; core eudicotyledons; rosids; malvids; Brassicales; Brassicaceae; Camelineae; Arabidopsis	PF03330.13^DPBB_1^Rare lipoprotein A (RlpA)-like double-psi beta-barrel^62-139^E:3.3e-26`PF01357.16^Pollen_allerg_1^Pollen allergen^150-175^E:1.2e-05	.	GO:0005618^cellular_component^cell wall`GO:0005576^cellular_component^extracellular region`GO:0016020^cellular_component^membrane`GO:0009664^biological_process^plant-type cell wall organization	172.812	352.222	-1.02245	7.09134	0.0305578
c25458_g1	.	.	.	.	158.317	63.336	1.3485	6.59268	0.0305578
c30469_g1	sp|Q9FIA1|GDL87_ARATH^Q9FIA1^Q:75-405,H:37-374^36.49%ID^E:2e-65^RecName: Full=GDSL esterase/lipase At5g55050;^Eukaryota; Viridiplantae; Streptophyta; Embryophyta; Tracheophyta; Spermatophyta; Magnoliophyta; eudicotyledons; core eudicotyledons; rosids; malvids; Brassicales; Brassicaceae; Camelineae; Arabidopsis	PF00657.17^Lipase_GDSL^GDSL-like Lipase/Acylhydrolase^79-384^E:3e-26	COG3240^Phospholipase/lecithinase/hemolysin	GO:0005576^cellular_component^extracellular region`GO:0016298^molecular_function^lipase activity`GO:0016042^biological_process^lipid catabolic process	66.056	151.29	-1.1759	7.06091	0.0306721
c29240_g3	.	.	.	.	9.267	26.413	-1.44344	3.13593	0.0306721
c27057_g2	sp|O65857|GSTF1_ORYSJ^O65857^Q:45-254,H:4-214^55.92%ID^E:6e-82^RecName: Full=Probable glutathione S-transferase GSTF1;^Eukaryota; Viridiplantae; Streptophyta; Embryophyta; Tracheophyta; Spermatophyta; Magnoliophyta; Liliopsida; Poales; Poaceae; BEP clade; Ehrhartoideae; Oryzeae; Oryza	PF02798.15^GST_N^Glutathione S-transferase, N-terminal domain^45-118^E:6e-18`PF13417.1^GST_N_3^Glutathione S-transferase, N-terminal domain^48-123^E:1e-15`PF13409.1^GST_N_2^Glutathione S-transferase, N-terminal domain^52-118^E:4.3e-11`PF00043.20^GST_C^Glutathione S-transferase, C-terminal domain^156-245^E:4.4e-17`PF13410.1^GST_C_2^Glutathione S-transferase, C-terminal domain^179-239^E:3.2e-06	COG0625^Glutathione S-transferase	GO:0004364^molecular_function^glutathione transferase activity	28.038	5.3165	2.46082	3.63061	0.0308399
c19199_g1	sp|Q9SLZ0|PCKA_MAIZE^Q9SLZ0^Q:1-184,H:400-583^95.11%ID^E:2e-124^RecName: Full=Phosphoenolpyruvate carboxykinase [ATP];^Eukaryota; Viridiplantae; Streptophyta; Embryophyta; Tracheophyta; Spermatophyta; Magnoliophyta; Liliopsida; Poales; Poaceae; PACMAD clade; Panicoideae; Andropogoneae; Zea	PF01293.15^PEPCK_ATP^Phosphoenolpyruvate carboxykinase^1-184^E:3.1e-94	.	GO:0005829^cellular_component^cytosol`GO:0016020^cellular_component^membrane`GO:0005730^cellular_component^nucleolus`GO:0005524^molecular_function^ATP binding`GO:0004612^molecular_function^phosphoenolpyruvate carboxykinase (ATP) activity`GO:0016036^biological_process^cellular response to phosphate starvation`GO:0009817^biological_process^defense response to fungus, incompatible interaction`GO:000…	2.81	11.654	-1.92426	1.69327	0.0309525
c26420_g1	.	.	.	.	1487.47	631.549	1.26596	8.77266	0.0309525
c33980_g1	sp|Q3BAJ8|RR3_PHAAO^Q3BAJ8^Q:1-178,H:3-180^89.89%ID^E:1e-114^RecName: Full=30S ribosomal protein S3, chloroplastic;^Eukaryota; Viridiplantae; Streptophyta; Embryophyta; Tracheophyta; Spermatophyta; Magnoliophyta; Liliopsida; Asparagales; Orchidaceae; Epidendroideae; Vandeae; Aeridinae; Phalaenopsis	PF00189.15^Ribosomal_S3_C^Ribosomal protein S3, C-terminal domain^129-177^E:7.2e-12	.	GO:0009507^cellular_component^chloroplast`GO:0015935^cellular_component^small ribosomal subunit`GO:0019843^molecular_function^rRNA binding`GO:0003735^molecular_function^structural constituent of ribosome`GO:0006412^biological_process^translation	7.1525	1.556	2.23277	1.02497	0.0313396
c37077_g1	sp|Q6L4L4|SIZ1_ORYSJ^Q6L4L4^Q:2-95,H:3-92^58.51%ID^E:9e-28^RecName: Full=E3 SUMO-protein ligase SIZ1;^Eukaryota; Viridiplantae; Streptophyta; Embryophyta; Tracheophyta; Spermatophyta; Magnoliophyta; Liliopsida; Poales; Poaceae; BEP clade; Ehrhartoideae; Oryzeae; Oryza	PF02037.22^SAP^SAP domain^13-41^E:9.1e-08	.	GO:0005634^cellular_component^nucleus`GO:0016874^molecular_function^ligase activity`GO:0046872^molecular_function^metal ion binding`GO:0003676^molecular_function^nucleic acid binding`GO:0008270^molecular_function^zinc ion binding`GO:0016925^biological_process^protein sumoylation	4.3745	0	5.25718	-0.123292	0.0316699
c32419_g1	.	.	.	.	22.2185	0	5.25717	-0.123292	0.0316699
c27877_g1	.	.	.	.	15.2485	33.0825	-1.10138	5.16841	0.0318289
c25831_g2	.	.	.	.	4.7275	1.063	2.22933	1.74972	0.0318289
c33072_g1	sp|Q00451|PRF1_SOLLC^Q00451^Q:81-165,H:258-343^68.6%ID^E:8e-25^RecName: Full=36.4 kDa proline-rich protein;^Eukaryota; Viridiplantae; Streptophyta; Embryophyta; Tracheophyta; Spermatophyta; Magnoliophyta; eudicotyledons; core eudicotyledons; asterids; lamiids; Solanales; Solanaceae; Solanoideae; Solaneae; Solanum; Lycopersicon	PF00234.17^Tryp_alpha_amyl^Protease inhibitor/seed storage/LTP family^90-165^E:2e-06`PF14368.1^LTP_2^Probable lipid transfer^106-165^E:6.7e-06	.	GO:0006869^biological_process^lipid transport	3.0395	14.0605	-2.123	1.6447	0.0318289
c27567_g1	sp|Q6VAF9|TBA4_GOSHI^Q6VAF9^Q:1-318,H:16-333^99.06%ID^E:0^RecName: Full=Tubulin alpha-4 chain;^Eukaryota; Viridiplantae; Streptophyta; Embryophyta; Tracheophyta; Spermatophyta; Magnoliophyta; eudicotyledons; core eudicotyledons; rosids; malvids; Malvales; Malvaceae; Malvoideae; Gossypium	PF00091.20^Tubulin^Tubulin/FtsZ family, GTPase domain^1-210^E:3.7e-63`PF03953.12^Tubulin_C^Tubulin C-terminal domain^248-317^E:2.4e-27	.	GO:0005737^cellular_component^cytoplasm`GO:0005874^cellular_component^microtubule`GO:0005525^molecular_function^GTP binding`GO:0003924^molecular_function^GTPase activity`GO:0005198^molecular_function^structural molecule activity`GO:0007018^biological_process^microtubule-based movement`GO:0051258^biological_process^protein polymerization	115.07	324.37	-1.52363	7.42248	0.0318289
c31438_g1	.	.	.	.	12.1655	1.507	2.97176	0.553848	0.0318289
c34415_g1	.	.	.	.	20.4505	3.4385	2.68362	0.821957	0.0318289
c6151_g1	.	.	.	.	10.614	0	5.58604	-0.0169665	0.0318289
c21944_g1	sp|Q8GWK5|GASA9_ARATH^Q8GWK5^Q:61-126,H:54-119^72.73%ID^E:1e-27^RecName: Full=Gibberellin-regulated protein 9;^Eukaryota; Viridiplantae; Streptophyta; Embryophyta; Tracheophyta; Spermatophyta; Magnoliophyta; eudicotyledons; core eudicotyledons; rosids; malvids; Brassicales; Brassicaceae; Camelineae; Arabidopsis	PF02704.9^GASA^Gibberellin regulated protein^67-126^E:1.5e-22	.	GO:0005576^cellular_component^extracellular region`GO:0009740^biological_process^gibberellic acid mediated signaling pathway	25.8135	62.3555	-1.28654	4.26998	0.0318289
c15097_g1	.	.	.	.	42.527	6.0225	2.90853	0.556068	0.0318289
c20129_g1	.	.	.	.	5.1975	18.252	-1.91763	2.0893	0.0322065
c35433_g1	.	.	.	.	1.614	16.7395	-3.46478	0.2559	0.0323608
c15129_g1	sp|Q5N8X6|BGAL3_ORYSJ^Q5N8X6^Q:30-88,H:504-562^47.46%ID^E:6e-10^RecName: Full=Beta-galactosidase 3;^Eukaryota; Viridiplantae; Streptophyta; Embryophyta; Tracheophyta; Spermatophyta; Magnoliophyta; Liliopsida; Poales; Poaceae; BEP clade; Ehrhartoideae; Oryzeae; Oryza	.	COG1874^Beta-galactosidase	GO:0048046^cellular_component^apoplast`GO:0009505^cellular_component^plant-type cell wall`GO:0004565^molecular_function^beta-galactosidase activity`GO:0030246^molecular_function^carbohydrate binding`GO:0043169^molecular_function^cation binding`GO:0005975^biological_process^carbohydrate metabolic process`GO:0080167^biological_process^response to karrikin	6.333	17.613	-1.83206	1.56573	0.0323608
c25356_g1	.	.	.	.	147.352	9.8905	3.74151	4.53069	0.0323608
c22351_g2	sp|O80366|ARR9_ARATH^O80366^Q:1-190,H:1-227^55.51%ID^E:5e-73^RecName: Full=Two-component response regulator ARR9;^Eukaryota; Viridiplantae; Streptophyta; Embryophyta; Tracheophyta; Spermatophyta; Magnoliophyta; eudicotyledons; core eudicotyledons; rosids; malvids; Brassicales; Brassicaceae; Camelineae; Arabidopsis	PF00072.19^Response_reg^Response regulator receiver domain^11-133^E:1.3e-21	COG3706^Response regulator containing a CheY-like receiver domain and a GGDEF domain	GO:0005634^cellular_component^nucleus`GO:0009536^cellular_component^plastid`GO:0000156^molecular_function^phosphorelay response regulator activity`GO:0007623^biological_process^circadian rhythm`GO:0009736^biological_process^cytokinin mediated signaling pathway`GO:0006355^biological_process^regulation of transcription, DNA-dependent`GO:0006351^biological_process^transcription, DNA-dependent	4.1875	12.0015	-1.50156	2.57236	0.0323608
c25430_g2	sp|Q9ZQG9|E1314_ARATH^Q9ZQG9^Q:31-362,H:29-354^59.64%ID^E:7e-151^RecName: Full=Glucan endo-1,3-beta-glucosidase 14;^Eukaryota; Viridiplantae; Streptophyta; Embryophyta; Tracheophyta; Spermatophyta; Magnoliophyta; eudicotyledons; core eudicotyledons; rosids; malvids; Brassicales; Brassicaceae; Camelineae; Arabidopsis	PF00332.13^Glyco_hydro_17^Glycosyl hydrolases family 17^31-348^E:5.5e-98	NOG240347^Exocyst complex component protein	GO:0046658^cellular_component^anchored to plasma membrane`GO:0005618^cellular_component^cell wall`GO:0005737^cellular_component^cytoplasm`GO:0005576^cellular_component^extracellular region`GO:0005634^cellular_component^nucleus`GO:0043169^molecular_function^cation binding`GO:0042973^molecular_function^glucan endo-1,3-beta-D-glucosidase activity`GO:0005975^biological_process^carbohydrate metabolic …	17.1575	6.958	1.33373	3.75769	0.0323608
c17822_g1	sp|Q9LQP8|KCS3_ARATH^Q9LQP8^Q:16-448,H:15-464^53.86%ID^E:6e-175^RecName: Full=3-ketoacyl-CoA synthase 3;^Eukaryota; Viridiplantae; Streptophyta; Embryophyta; Tracheophyta; Spermatophyta; Magnoliophyta; eudicotyledons; core eudicotyledons; rosids; malvids; Brassicales; Brassicaceae; Camelineae; Arabidopsis	PF08392.7^FAE1_CUT1_RppA^FAE1/Type III polyketide synthase-like protein^27-308^E:6e-111`PF08541.5^ACP_syn_III_C^3-Oxoacyl-[acyl-carrier-protein (ACP)] synthase III C terminal^331-412^E:4.7e-15`PF02797.10^Chal_sti_synt_C^Chalcone and stilbene synthases, C-terminal domain^335-409^E:2.4e-09	.	GO:0005783^cellular_component^endoplasmic reticulum`GO:0016020^cellular_component^membrane`GO:0016747^molecular_function^transferase activity, transferring acyl groups other than amino-acyl groups`GO:0006633^biological_process^fatty acid biosynthetic process`GO:0009409^biological_process^response to cold`GO:0009416^biological_process^response to light stimulus	135.306	295.703	-1.11003	8.55856	0.0325197
c16226_g1	.	.	.	.	2.003	5.9985	-1.51686	2.47864	0.0326227
c7944_g1	.	.	.	.	10.7685	0	5.33398	-0.12683	0.0326227
c20716_g1	.	.	.	.	28.786	61.4665	-1.07981	6.00921	0.0327714
c20466_g1	.	.	.	.	7.367	1.586	1.66901	2.00363	0.0327714
c19386_g1	.	.	.	.	12.1625	0	5.26446	-0.144978	0.0327714
c2595_g2	sp|Q8LMR9|Y3209_ORYSJ^Q8LMR9^Q:1-78,H:69-144^84.62%ID^E:4e-37^RecName: Full=B3 domain-containing protein Os03g0120900;^Eukaryota; Viridiplantae; Streptophyta; Embryophyta; Tracheophyta; Spermatophyta; Magnoliophyta; Liliopsida; Poales; Poaceae; BEP clade; Ehrhartoideae; Oryzeae; Oryza	PF02362.16^B3^B3 DNA binding domain^13-74^E:1.4e-16	NOG237610^Leucine rich repeat and fibronectin type III domain containing 3 protein	GO:0005634^cellular_component^nucleus`GO:0003677^molecular_function^DNA binding`GO:0006355^biological_process^regulation of transcription, DNA-dependent`GO:0006351^biological_process^transcription, DNA-dependent	4.4295	0	5.26446	-0.144978	0.0327714
c36929_g1	.	.	.	.	20.926	4.9845	2.04267	1.25425	0.0327714
c18295_g1	sp|Q42908|PMGI_MESCR^Q42908^Q:1-165,H:392-556^89.7%ID^E:5e-102^RecName: Full=2,3-bisphosphoglycerate-independent phosphoglycerate mutase;^Eukaryota; Viridiplantae; Streptophyta; Embryophyta; Tracheophyta; Spermatophyta; Magnoliophyta; eudicotyledons; core eudicotyledons; Caryophyllales; Aizoaceae; Mesembryanthemum	PF01676.13^Metalloenzyme^Metalloenzyme superfamily^1-160^E:2.2e-51	.	GO:0005737^cellular_component^cytoplasm`GO:0030145^molecular_function^manganese ion binding`GO:0004619^molecular_function^phosphoglycerate mutase activity`GO:0006096^biological_process^glycolysis`GO:0006950^biological_process^response to stress	27.945	6.6975	1.98703	2.97692	0.0328174
c18038_g1	sp|Q9ZQC6|IRX9_ARATH^Q9ZQC6^Q:59-282,H:116-343^52.84%ID^E:2e-78^RecName: Full=Probable beta-1,4-xylosyltransferase IRX9;^Eukaryota; Viridiplantae; Streptophyta; Embryophyta; Tracheophyta; Spermatophyta; Magnoliophyta; eudicotyledons; core eudicotyledons; rosids; malvids; Brassicales; Brassicaceae; Camelineae; Arabidopsis	PF03360.11^Glyco_transf_43^Glycosyltransferase family 43^21-67^E:2e-06`PF03360.11^Glyco_transf_43^Glycosyltransferase family 43^80-283^E:1.2e-46	.	GO:0005794^cellular_component^Golgi apparatus`GO:0000139^cellular_component^Golgi membrane`GO:0016021^cellular_component^integral to membrane`GO:0015018^molecular_function^galactosylgalactosylxylosylprotein 3-beta-glucuronosyltransferase activity`GO:0042285^molecular_function^xylosyltransferase activity`GO:0010417^biological_process^glucuronoxylan biosynthetic process`GO:0009834^biological_proces…	8.744	2.8375	1.59529	2.24333	0.0328174
c14989_g1	.	.	.	.	13.1605	1.097	3.41924	0.235822	0.0328174
c11660_g1	sp|Q8GT20|BEBT_TOBAC^Q8GT20^Q:1-99,H:154-251^50.51%ID^E:5e-25^RecName: Full=Benzyl alcohol O-benzoyltransferase;^Eukaryota; Viridiplantae; Streptophyta; Embryophyta; Tracheophyta; Spermatophyta; Magnoliophyta; eudicotyledons; core eudicotyledons; asterids; lamiids; Solanales; Solanaceae; Nicotianoideae; Nicotianeae; Nicotiana	PF02458.10^Transferase^Transferase family^2-104^E:4.7e-21	.	GO:0016747^molecular_function^transferase activity, transferring acyl groups other than amino-acyl groups	0	9.415	-5.78266	0.12773	0.0328629
c15497_g1	sp|Q6Z2T9|CSLA6_ORYSJ^Q6Z2T9^Q:1-155,H:65-221^65.61%ID^E:3e-67^RecName: Full=Probable mannan synthase 6;^Eukaryota; Viridiplantae; Streptophyta; Embryophyta; Tracheophyta; Spermatophyta; Magnoliophyta; Liliopsida; Poales; Poaceae; BEP clade; Ehrhartoideae; Oryzeae; Oryza	.	COG1215^Glycosyltransferases, probably involved in cell wall biogenesis	GO:0000139^cellular_component^Golgi membrane`GO:0016021^cellular_component^integral to membrane`GO:0016757^molecular_function^transferase activity, transferring glycosyl groups	1.8305	10.7905	-2.34784	1.1518	0.0328629
c4215_g1	sp|Q9FF10|HPSE1_ARATH^Q9FF10^Q:1-261,H:244-503^56.87%ID^E:9e-105^RecName: Full=Heparanase-like protein 1;^Eukaryota; Viridiplantae; Streptophyta; Embryophyta; Tracheophyta; Spermatophyta; Magnoliophyta; eudicotyledons; core eudicotyledons; rosids; malvids; Brassicales; Brassicaceae; Camelineae; Arabidopsis	PF03662.9^Glyco_hydro_79n^Glycosyl hydrolase family 79, N-terminal domain^1-104^E:3e-40	NOG72789^Heparanase	GO:0005576^cellular_component^extracellular region`GO:0005765^cellular_component^lysosomal membrane`GO:0009505^cellular_component^plant-type cell wall`GO:0004566^molecular_function^beta-glucuronidase activity`GO:0009826^biological_process^unidimensional cell growth	8.2465	2.3565	1.77791	1.83581	0.0328629
c23570_g1	sp|Q55CU8|RSC5_DICDI^Q55CU8^Q:56-248,H:78-277^33.17%ID^E:8e-19^RecName: Full=Random slug protein 5;^Eukaryota; Amoebozoa; Mycetozoa; Dictyosteliida; Dictyostelium	PF00650.15^CRAL_TRIO^CRAL/TRIO domain^99-247^E:4.6e-36`PF13716.1^CRAL_TRIO_2^Divergent CRAL/TRIO domain^104-242^E:1.4e-10	NOG242743^Helix loop helix domain-containing protein	.	119.31	55.3415	1.08029	6.79952	0.0330173
c27431_g1	sp|Q9LWM4|CIPK5_ORYSJ^Q9LWM4^Q:1-431,H:1-437^71.82%ID^E:0^RecName: Full=CBL-interacting protein kinase 5;^Eukaryota; Viridiplantae; Streptophyta; Embryophyta; Tracheophyta; Spermatophyta; Magnoliophyta; Liliopsida; Poales; Poaceae; BEP clade; Ehrhartoideae; Oryzeae; Oryza	PF00069.20^Pkinase^Protein kinase domain^12-264^E:5.6e-74`PF07714.12^Pkinase_Tyr^Protein tyrosine kinase^13-260^E:2e-40`PF03822.9^NAF^NAF domain^303-364^E:1.4e-23	COG0515^Serine/threonine protein kinase	GO:0005524^molecular_function^ATP binding`GO:0004674^molecular_function^protein serine/threonine kinase activity`GO:0007165^biological_process^signal transduction	82.7465	40.449	1.04111	6.69616	0.0334774
c31043_g1	sp|Q9LHF1|LRX4_ARATH^Q9LHF1^Q:31-180,H:34-183^64.67%ID^E:2e-62^RecName: Full=Leucine-rich repeat extensin-like protein 4;^Eukaryota; Viridiplantae; Streptophyta; Embryophyta; Tracheophyta; Spermatophyta; Magnoliophyta; eudicotyledons; core eudicotyledons; rosids; malvids; Brassicales; Brassicaceae; Camelineae; Arabidopsis	PF08263.7^LRRNT_2^Leucine rich repeat N-terminal domain^77-109^E:0.00042	KOG0619^FOG: Leucine rich repeat	GO:0005576^cellular_component^extracellular region`GO:0009505^cellular_component^plant-type cell wall`GO:0009506^cellular_component^plasmodesma`GO:0005199^molecular_function^structural constituent of cell wall	1.246	6.147	-2.1183	0.838318	0.0334774
c9045_g1	sp|P51109|DFRA_MEDSA^P51109^Q:5-86,H:103-185^43.53%ID^E:4e-14^RecName: Full=Dihydroflavonol-4-reductase;^Eukaryota; Viridiplantae; Streptophyta; Embryophyta; Tracheophyta; Spermatophyta; Magnoliophyta; eudicotyledons; core eudicotyledons; rosids; fabids; Fabales; Fabaceae; Papilionoideae; Trifolieae; Medicago	.	.	GO:0050662^molecular_function^coenzyme binding`GO:0045552^molecular_function^dihydrokaempferol 4-reductase activity`GO:0000166^molecular_function^nucleotide binding`GO:0009718^biological_process^anthocyanin-containing compound biosynthetic process	0	10.3995	-5.20232	-0.167782	0.0334774
c23649_g1	sp|P46689|GASA1_ARATH^P46689^Q:24-101,H:23-98^62.82%ID^E:1e-26^RecName: Full=Gibberellin-regulated protein 1;^Eukaryota; Viridiplantae; Streptophyta; Embryophyta; Tracheophyta; Spermatophyta; Magnoliophyta; eudicotyledons; core eudicotyledons; rosids; malvids; Brassicales; Brassicaceae; Camelineae; Arabidopsis	PF02704.9^GASA^Gibberellin regulated protein^42-101^E:4.3e-24	.	GO:0005576^cellular_component^extracellular region`GO:0009505^cellular_component^plant-type cell wall`GO:0009740^biological_process^gibberellic acid mediated signaling pathway`GO:0009737^biological_process^response to abscisic acid stimulus`GO:0009741^biological_process^response to brassinosteroid stimulus`GO:0009739^biological_process^response to gibberellin stimulus`GO:0009826^biological_proces…	16.486	1.421	3.42084	1.52132	0.0338373
c18210_g2	sp|Q94CD1|HHT1_ARATH^Q94CD1^Q:1-125,H:331-457^35.16%ID^E:5e-16^RecName: Full=Omega-hydroxypalmitate O-feruloyl transferase;^Eukaryota; Viridiplantae; Streptophyta; Embryophyta; Tracheophyta; Spermatophyta; Magnoliophyta; eudicotyledons; core eudicotyledons; rosids; malvids; Brassicales; Brassicaceae; Camelineae; Arabidopsis	PF02458.10^Transferase^Transferase family^1-120^E:1.4e-07	.	GO:0050734^molecular_function^hydroxycinnamoyltransferase activity`GO:0052325^biological_process^cell wall pectin biosynthetic process`GO:0010345^biological_process^suberin biosynthetic process	1.8405	9.1815	-2.12983	0.844198	0.0339888
c25783_g1	.	.	.	.	4.465	15.507	-1.75724	2.08756	0.0340279
c20382_g2	.	.	.	.	3.3285	0.6055	2.41841	1.32963	0.0340279
c15218_g1	.	.	.	GO:0005576^cellular_component^extracellular region`GO:0010052^biological_process^guard cell differentiation	0.277	2.9685	-2.88883	0.368922	0.0340279
c29672_g1	sp|Q8L7W8|FUCO2_ARATH^Q8L7W8^Q:20-864,H:25-839^57.41%ID^E:0^RecName: Full=Alpha-L-fucosidase 2;^Eukaryota; Viridiplantae; Streptophyta; Embryophyta; Tracheophyta; Spermatophyta; Magnoliophyta; eudicotyledons; core eudicotyledons; rosids; malvids; Brassicales; Brassicaceae; Camelineae; Arabidopsis	.	NOG04067^Alpha-L-Fucosidase	GO:0048046^cellular_component^apoplast`GO:0047513^molecular_function^1,2-alpha-L-fucosidase activity	31.2275	65.8395	-1.06028	6.90474	0.0341222
c22326_g2	sp|Q38998|AKT1_ARATH^Q38998^Q:1-414,H:317-736^66.27%ID^E:0^RecName: Full=Potassium channel AKT1;^Eukaryota; Viridiplantae; Streptophyta; Embryophyta; Tracheophyta; Spermatophyta; Magnoliophyta; eudicotyledons; core eudicotyledons; rosids; malvids; Brassicales; Brassicaceae; Camelineae; Arabidopsis	PF00027.24^cNMP_binding^Cyclic nucleotide-binding domain^76-161^E:1.3e-13`PF12796.2^Ank_2^Ankyrin repeats (3 copies)^206-294^E:4e-19`PF13637.1^Ank_4^Ankyrin repeats (many copies)^206-255^E:1.9e-06`PF13857.1^Ank_5^Ankyrin repeats (many copies)^221-272^E:1.5e-10`PF00023.25^Ank^Ankyrin repeat^235-265^E:7.3e-10`PF13637.1^Ank_4^Ankyrin repeats (many copies)^235-288^E:1.1e-10`PF13606.1^Ank_3^Ankyrin re…	COG0666^FOG: Ankyrin repeat	GO:0016021^cellular_component^integral to membrane`GO:0005886^cellular_component^plasma membrane`GO:0005242^molecular_function^inward rectifier potassium channel activity`GO:0090333^biological_process^regulation of stomatal closure`GO:0009651^biological_process^response to salt stress`GO:0009414^biological_process^response to water deprivation`GO:0048767^biological_process^root hair elongation	5.8645	1.799	1.63632	2.17182	0.0341222
c9723_g1	sp|Q65X71|ACA6_ORYSJ^Q65X71^Q:1-104,H:328-431^85.58%ID^E:1e-51^RecName: Full=Probable calcium-transporting ATPase 6, plasma membrane-type;^Eukaryota; Viridiplantae; Streptophyta; Embryophyta; Tracheophyta; Spermatophyta; Magnoliophyta; Liliopsida; Poales; Poaceae; BEP clade; Ehrhartoideae; Oryzeae; Oryza	PF00122.15^E1-E2_ATPase^E1-E2 ATPase^1-104^E:3.8e-23	COG0474^Cation transport ATPase	GO:0016021^cellular_component^integral to membrane`GO:0005524^molecular_function^ATP binding`GO:0005388^molecular_function^calcium-transporting ATPase activity`GO:0046872^molecular_function^metal ion binding`GO:0006754^biological_process^ATP biosynthetic process	1.121	9.238	-2.54784	0.205739	0.0342718
c6135_g1	sp|Q9FLF4|PUB27_ARATH^Q9FLF4^Q:16-420,H:6-420^37.24%ID^E:5e-80^RecName: Full=U-box domain-containing protein 27;^Eukaryota; Viridiplantae; Streptophyta; Embryophyta; Tracheophyta; Spermatophyta; Magnoliophyta; eudicotyledons; core eudicotyledons; rosids; malvids; Brassicales; Brassicaceae; Camelineae; Arabidopsis	PF04564.10^U-box^U-box domain^20-88^E:2.8e-18	.	GO:0000151^cellular_component^ubiquitin ligase complex`GO:0004842^molecular_function^ubiquitin-protein ligase activity`GO:0010200^biological_process^response to chitin	3.284	9.656	-1.55474	2.90266	0.0343091
c32549_g1	.	.	.	.	0	10.2545	-5.28821	-0.13623	0.0343091
c1200_g1	.	.	.	.	0	17.24	-5.28822	-0.13623	0.0343091
c6381_g1	sp|P51192|YCF52_PORPU^P51192^Q:1-121,H:49-171^47.15%ID^E:3e-33^RecName: Full=Uncharacterized N-acetyltransferase ycf52;^Eukaryota; Rhodophyta; Bangiophyceae; Bangiales; Bangiaceae; Porphyra	PF13527.1^Acetyltransf_9^Acetyltransferase (GNAT) domain^4-110^E:1.9e-06`PF13673.1^Acetyltransf_10^Acetyltransferase (GNAT) domain^15-109^E:8.9e-10`PF13508.1^Acetyltransf_7^Acetyltransferase (GNAT) domain^33-109^E:1e-11`PF00583.19^Acetyltransf_1^Acetyltransferase (GNAT) family^39-109^E:5.8e-12	.	GO:0009507^cellular_component^chloroplast`GO:0008080^molecular_function^N-acetyltransferase activity	0	4.637	-5.28823	-0.13623	0.0343454
c18025_g1	.	.	.	.	0	10.853	-5.28823	-0.13623	0.0343454
c32250_g1	.	PF06978.6^POP1^Ribonucleases P/MRP protein subunit POP1^33-69^E:0.00032	.	.	5.712	1.19	2.13196	1.27956	0.0343454
c17484_g1	.	.	.	.	9.0075	33.266	-1.80196	1.70663	0.0343454
c28191_g4	.	PF14416.1^PMR5N^PMR5 N terminal Domain^50-84^E:2.6e-13	.	.	19.173	2.561	2.79589	0.438773	0.0343454
c12684_g1	.	.	.	.	7.829	1.502	2.25942	0.997923	0.0343454
c26135_g1	sp|P51091|LDOX_MALDO^P51091^Q:11-355,H:10-352^71.01%ID^E:0^RecName: Full=Leucoanthocyanidin dioxygenase;^Eukaryota; Viridiplantae; Streptophyta; Embryophyta; Tracheophyta; Spermatophyta; Magnoliophyta; eudicotyledons; core eudicotyledons; rosids; fabids; Rosales; Rosaceae; Amygdaloideae; Maleae; Malus	PF14226.1^DIOX_N^non-haem dioxygenase in morphine synthesis N-terminal^54-168^E:1.3e-27`PF03171.15^2OG-FeII_Oxy^2OG-Fe(II) oxygenase superfamily^218-314^E:4.4e-22	.	GO:0031418^molecular_function^L-ascorbic acid binding`GO:0050589^molecular_function^leucocyanidin oxygenase activity`GO:0046872^molecular_function^metal ion binding`GO:0016702^molecular_function^oxidoreductase activity, acting on single donors with incorporation of molecular oxygen, incorporation of two atoms of oxygen`GO:0009718^biological_process^anthocyanin-containing compound biosynthetic pro…	1767.61	876.345	1.0161	10.7513	0.0343454
c25895_g1	.	.	.	.	3.137	9.763	-1.55458	3.70556	0.0343454
c32366_g1	sp|Q9M1R4|IAA30_ARATH^Q9M1R4^Q:3-91,H:81-169^61.8%ID^E:7e-34^RecName: Full=Auxin-responsive protein IAA30;^Eukaryota; Viridiplantae; Streptophyta; Embryophyta; Tracheophyta; Spermatophyta; Magnoliophyta; eudicotyledons; core eudicotyledons; rosids; malvids; Brassicales; Brassicaceae; Camelineae; Arabidopsis	PF02309.11^AUX_IAA^AUX/IAA family^4-92^E:7.7e-31	.	GO:0005634^cellular_component^nucleus`GO:0003700^molecular_function^sequence-specific DNA binding transcription factor activity`GO:0009734^biological_process^auxin mediated signaling pathway`GO:0009630^biological_process^gravitropism`GO:0009733^biological_process^response to auxin stimulus`GO:0048364^biological_process^root development`GO:0010262^biological_process^somatic embryogenesis`GO:000635…	6.272	0	5.41975	-0.000782676	0.0343454
c6929_g1	.	.	.	.	14.3055	0	5.01845	-0.261089	0.0343454
c39275_g1	sp|Q9M0G7|PXL2_ARATH^Q9M0G7^Q:18-104,H:328-414^42.53%ID^E:3e-13^RecName: Full=Leucine-rich repeat receptor-like protein kinase PXL2;^Eukaryota; Viridiplantae; Streptophyta; Embryophyta; Tracheophyta; Spermatophyta; Magnoliophyta; eudicotyledons; core eudicotyledons; rosids; malvids; Brassicales; Brassicaceae; Camelineae; Arabidopsis`sp|Q9M0G7|PXL2_ARATH^Q9M0G7^Q:17-87,H:231-301^38.03%ID^E:3e-07^R…	PF13504.1^LRR_7^Leucine rich repeat^2-10^E:4900`PF13516.1^LRR_6^Leucine Rich repeat^21-44^E:0.0027`PF13504.1^LRR_7^Leucine rich repeat^22-36^E:0.15`PF00560.28^LRR_1^Leucine Rich Repeat^23-44^E:0.0022`PF13516.1^LRR_6^Leucine Rich repeat^48-68^E:1.3`PF13504.1^LRR_7^Leucine rich repeat^53-57^E:4600`PF13504.1^LRR_7^Leucine rich repeat^72-84^E:820	COG4886^Leucine-rich repeat (LRR) protein	GO:0016021^cellular_component^integral to membrane`GO:0005886^cellular_component^plasma membrane`GO:0005524^molecular_function^ATP binding`GO:0004674^molecular_function^protein serine/threonine kinase activity`GO:0030154^biological_process^cell differentiation`GO:0010067^biological_process^procambium histogenesis	5.508	0	5.01845	-0.261089	0.0343454
c36126_g1	.	PF00010.21^HLH^Helix-loop-helix DNA-binding domain^16-66^E:2.2e-07	.	.	4.56	0	5.01845	-0.261089	0.0343454
c12709_g1	.	.	.	.	5.1455	0	5.01845	-0.261089	0.0343454
c33620_g1	.	.	.	.	12.662	0	5.01846	-0.261089	0.0343454
c18224_g1	.	.	.	.	6.7405	0.657	3.24343	0.142801	0.0350329
c18727_g1	.	.	.	.	7.6465	1.4315	2.90736	0.497813	0.0350329
c23982_g2	sp|Q9SPL4|AMP22_MACIN^Q9SPL4^Q:64-412,H:288-649^25.07%ID^E:2e-33^RecName: Full=Vicilin-like antimicrobial peptides 2-2;^Eukaryota; Viridiplantae; Streptophyta; Embryophyta; Tracheophyta; Spermatophyta; Magnoliophyta; eudicotyledons; Proteales; Proteaceae; Macadamia	PF00190.17^Cupin_1^Cupin^36-156^E:7.3e-15`PF00190.17^Cupin_1^Cupin^241-364^E:4.5e-19	.	GO:0005576^cellular_component^extracellular region`GO:0045735^molecular_function^nutrient reservoir activity`GO:0042742^biological_process^defense response to bacterium`GO:0050832^biological_process^defense response to fungus`GO:0031640^biological_process^killing of cells of other organism	5.5715	13.1865	-1.264	3.6041	0.0352636
c38159_g1	.	.	.	.	4.898	1.172	2.13349	1.35762	0.0352636
c16838_g1	.	.	.	.	31.847	11.493	1.43472	3.46337	0.0352636
c23140_g1	.	.	.	.	29.469	61.006	-1.05771	5.35184	0.0355479
c24127_g2	.	.	.	.	15.879	6.448	1.26913	3.35423	0.0355479
c14250_g1	.	.	.	GO:0005759^cellular_component^mitochondrial matrix`GO:0030060^molecular_function^L-malate dehydrogenase activity`GO:0000166^molecular_function^nucleotide binding`GO:0044262^biological_process^cellular carbohydrate metabolic process`GO:0006108^biological_process^malate metabolic process`GO:0006099^biological_process^tricarboxylic acid cycle	7.8935	1.863	2.03725	1.07794	0.0356629
c29853_g1	sp|Q94CL9|KRP7_ARATH^Q94CL9^Q:27-68,H:152-193^59.52%ID^E:7e-10^RecName: Full=Cyclin-dependent kinase inhibitor 7;^Eukaryota; Viridiplantae; Streptophyta; Embryophyta; Tracheophyta; Spermatophyta; Magnoliophyta; eudicotyledons; core eudicotyledons; rosids; malvids; Brassicales; Brassicaceae; Camelineae; Arabidopsis	PF02234.14^CDI^Cyclin-dependent kinase inhibitor^29-65^E:4.2e-12	NOG248457^Nutrient reservoir protein	GO:0001673^cellular_component^male germ cell nucleus`GO:0005654^cellular_component^nucleoplasm`GO:0004861^molecular_function^cyclin-dependent protein kinase inhibitor activity`GO:0007050^biological_process^cell cycle arrest`GO:0045736^biological_process^negative regulation of cyclin-dependent protein kinase activity	38.4825	14.5935	1.35403	2.90634	0.0356629
c15297_g1	sp|Q9C658|DCP5_ARATH^Q9C658^Q:1-97,H:21-119^67.68%ID^E:7e-36^RecName: Full=Protein decapping 5;^Eukaryota; Viridiplantae; Streptophyta; Embryophyta; Tracheophyta; Spermatophyta; Magnoliophyta; eudicotyledons; core eudicotyledons; rosids; malvids; Brassicales; Brassicaceae; Camelineae; Arabidopsis	PF12701.2^LSM14^Scd6-like Sm domain^2-90^E:7.1e-34`PF14438.1^SM-ATX^SM domain found in Ataxin-2^3-76^E:1.2e-08	.	GO:0000932^cellular_component^cytoplasmic mRNA processing body`GO:0005829^cellular_component^cytosol`GO:0042803^molecular_function^protein homodimerization activity`GO:0033962^biological_process^cytoplasmic mRNA processing body assembly`GO:0031087^biological_process^deadenylation-independent decapping of nuclear-transcribed mRNA`GO:0006397^biological_process^mRNA processing`GO:0017148^biological_…	0	4.97	-5.0692	-0.24509	0.0356629
c19125_g1	.	.	.	.	0.9665	7.8235	-2.53419	0.198586	0.0356629
c29814_g1	sp|Q6CFJ0|FIS1_YARLI^Q6CFJ0^Q:47-163,H:39-153^29.91%ID^E:1e-14^RecName: Full=Mitochondria fission 1 protein;^Eukaryota; Fungi; Dikarya; Ascomycota; Saccharomycotina; Saccharomycetes; Saccharomycetales; Dipodascaceae; Yarrowia	PF07719.12^TPR_2^Tetratricopeptide repeat^89-118^E:0.00012`PF13374.1^TPR_10^Tetratricopeptide repeat^92-115^E:0.26	.	GO:0016021^cellular_component^integral to membrane`GO:0005741^cellular_component^mitochondrial outer membrane	47.3475	116.534	-0.992565	6.86559	0.0356629
c2756_g1	.	.	.	.	2.027	8.6405	-2.29752	1.34154	0.0358031
c38785_g1	sp|A6MMF5|RR11_CHLSC^A6MMF5^Q:1-90,H:1-90^93.33%ID^E:5e-53^RecName: Full=30S ribosomal protein S11, chloroplastic;^Eukaryota; Viridiplantae; Streptophyta; Embryophyta; Tracheophyta; Spermatophyta; Magnoliophyta; basal Magnoliophyta; Chloranthales; Chloranthaceae; Chloranthus	PF00411.14^Ribosomal_S11^Ribosomal protein S11^28-89^E:3.2e-24	.	GO:0009507^cellular_component^chloroplast`GO:0005840^cellular_component^ribosome`GO:0019843^molecular_function^rRNA binding`GO:0003735^molecular_function^structural constituent of ribosome`GO:0006412^biological_process^translation	0	6.7635	-5.08723	-0.237043	0.0359429
c33779_g1	sp|P30109|GSTF1_TOBAC^P30109^Q:1-99,H:105-201^44.44%ID^E:5e-22^RecName: Full=Glutathione S-transferase PARB;^Eukaryota; Viridiplantae; Streptophyta; Embryophyta; Tracheophyta; Spermatophyta; Magnoliophyta; eudicotyledons; core eudicotyledons; asterids; lamiids; Solanales; Solanaceae; Nicotianoideae; Nicotianeae; Nicotiana	PF00043.20^GST_C^Glutathione S-transferase, C-terminal domain^16-98^E:8.7e-13`PF13410.1^GST_C_2^Glutathione S-transferase, C-terminal domain^32-94^E:1e-07	.	GO:0004364^molecular_function^glutathione transferase activity	0	10.4375	-5.65402	0.0493849	0.0359706
c28478_g1	.	.	.	.	13.314	5.1285	1.29007	3.41392	0.0359706
c26264_g1	.	.	.	.	2.364	6.5755	-1.4614	3.39407	0.0359706
c16180_g1	.	.	.	.	9.313	2.549	1.70481	1.9006	0.0361093
c36628_g1	sp|Q9FJZ9|PER72_ARATH^Q9FJZ9^Q:8-329,H:9-333^67.38%ID^E:4e-163^RecName: Full=Peroxidase 72;^Eukaryota; Viridiplantae; Streptophyta; Embryophyta; Tracheophyta; Spermatophyta; Magnoliophyta; eudicotyledons; core eudicotyledons; rosids; malvids; Brassicales; Brassicaceae; Camelineae; Arabidopsis	PF00141.18^peroxidase^Peroxidase^45-293^E:4.8e-72	NOG260566^Has a glutathione-disulfide oxidoreductase activity in the presence of NADPH and glutathione reductase. Reduces low molecular weight disulfides and proteins (By similarity)	GO:0005576^cellular_component^extracellular region`GO:0020037^molecular_function^heme binding`GO:0046872^molecular_function^metal ion binding`GO:0004601^molecular_function^peroxidase activity`GO:0042744^biological_process^hydrogen peroxide catabolic process	67.6915	137.433	-1.03227	7.15617	0.0362475
c24982_g1	.	.	.	.	81.659	37.879	1.04751	4.95101	0.0366595
c30393_g3	.	.	.	.	96.3705	198.793	-1.07278	8.83142	0.0366595
c25687_g1	sp|Q9FF99|AAP7_ARATH^Q9FF99^Q:1-375,H:65-444^58.42%ID^E:7e-157^RecName: Full=Probable amino acid permease 7;^Eukaryota; Viridiplantae; Streptophyta; Embryophyta; Tracheophyta; Spermatophyta; Magnoliophyta; eudicotyledons; core eudicotyledons; rosids; malvids; Brassicales; Brassicaceae; Camelineae; Arabidopsis	PF01490.13^Aa_trans^Transmembrane amino acid transporter protein^1-372^E:4e-85	.	GO:0016021^cellular_component^integral to membrane`GO:0016020^cellular_component^membrane`GO:0005886^cellular_component^plasma membrane`GO:0015293^molecular_function^symporter activity`GO:0006865^biological_process^amino acid transport	7.851	18.6395	-1.17466	4.00903	0.0366595
c30507_g1	sp|Q8LBI9|EDL16_ARATH^Q8LBI9^Q:1-187,H:295-481^66.31%ID^E:3e-84^RecName: Full=Sugar transporter ERD6-like 16;^Eukaryota; Viridiplantae; Streptophyta; Embryophyta; Tracheophyta; Spermatophyta; Magnoliophyta; eudicotyledons; core eudicotyledons; rosids; malvids; Brassicales; Brassicaceae; Camelineae; Arabidopsis	PF00083.19^Sugar_tr^Sugar (and other) transporter^1-182^E:2.2e-35	COG0477^Permeases of the major facilitator superfamily	GO:0016021^cellular_component^integral to membrane`GO:0022891^molecular_function^substrate-specific transmembrane transporter activity`GO:0008643^biological_process^carbohydrate transport	2.629	9.472	-1.76167	1.89102	0.0366837
c20499_g3	.	.	.	.	4.011	0.662	2.52361	0.654302	0.0366837
c35404_g1	.	.	.	.	35.86	16.8035	1.07928	5.1717	0.0366837
c16452_g1	.	.	.	.	4.1605	0.567	2.8406	0.489565	0.0368195
c23457_g1	sp|C0LGW6|ERL1_ARATH^C0LGW6^Q:48-335,H:50-342^34.77%ID^E:2e-34^RecName: Full=LRR receptor-like serine/threonine-protein kinase ERL1;^Eukaryota; Viridiplantae; Streptophyta; Embryophyta; Tracheophyta; Spermatophyta; Magnoliophyta; eudicotyledons; core eudicotyledons; rosids; malvids; Brassicales; Brassicaceae; Camelineae; Arabidopsis`sp|C0LGW6|ERL1_ARATH^C0LGW6^Q:57-298,H:278-499^33.47%ID^E:8e-19^…	PF08263.7^LRRNT_2^Leucine rich repeat N-terminal domain^25-60^E:0.00048`PF13504.1^LRR_7^Leucine rich repeat^95-101^E:5900`PF13504.1^LRR_7^Leucine rich repeat^118-132^E:0.59`PF00560.28^LRR_1^Leucine Rich Repeat^119-141^E:0.54`PF12799.2^LRR_4^Leucine Rich repeats (2 copies)^119-156^E:3e-08`PF13516.1^LRR_6^Leucine Rich repeat^141-159^E:0.019`PF13504.1^LRR_7^Leucine rich repeat^142-155^E:1.7`PF00560.…	COG4886^Leucine-rich repeat (LRR) protein	GO:0016021^cellular_component^integral to membrane`GO:0005524^molecular_function^ATP binding`GO:0004674^molecular_function^protein serine/threonine kinase activity`GO:0009553^biological_process^embryo sac development`GO:0048481^biological_process^ovule development`GO:0010103^biological_process^stomatal complex morphogenesis	5.709	1.94	1.52803	2.3945	0.0368428
c15605_g1	.	.	.	.	6.779	0.6915	3.26626	0.170321	0.0368428
c28918_g1	.	.	.	.	12.847	1.7545	2.60947	0.663012	0.0368428
c28969_g1	.	.	.	.	1330.08	122.642	3.37105	8.63368	0.0369216
c8186_g1	.	.	.	.	11.0445	2.0305	2.49045	0.667565	0.0369216
c23990_g1	sp|Q9LJN2|MRS23_ARATH^Q9LJN2^Q:40-490,H:47-484^58.23%ID^E:6e-164^RecName: Full=Magnesium transporter MRS2-3;^Eukaryota; Viridiplantae; Streptophyta; Embryophyta; Tracheophyta; Spermatophyta; Magnoliophyta; eudicotyledons; core eudicotyledons; rosids; malvids; Brassicales; Brassicaceae; Camelineae; Arabidopsis	PF01544.13^CorA^CorA-like Mg2+ transporter protein^375-484^E:7.9e-07	.	GO:0016021^cellular_component^integral to membrane`GO:0005886^cellular_component^plasma membrane`GO:0015095^molecular_function^magnesium ion transmembrane transporter activity	20.0735	43.8785	-1.13429	5.47625	0.0370559
c15910_g1	sp|Q8GSN8|3MAT_DAHPI^Q8GSN8^Q:1-122,H:274-401^40.77%ID^E:7e-23^RecName: Full=Malonyl-coenzyme A:anthocyanin 3-O-glucoside-6''-O-malonyltransferase;^Eukaryota; Viridiplantae; Streptophyta; Embryophyta; Tracheophyta; Spermatophyta; Magnoliophyta; eudicotyledons; core eudicotyledons; asterids; campanulids; Asterales; Asteraceae; Asteroideae; Heliantheae alliance; Coreopsideae; Dahlia	PF02458.10^Transferase^Transferase family^1-122^E:4.3e-11	.	GO:0033809^molecular_function^anthocyanin 6''-O-malonyltransferase activity`GO:0009698^biological_process^phenylpropanoid metabolic process	0.3995	7.8555	-3.58913	0.246687	0.0375127
c2787_g1	sp|Q40476|ERF1_TOBAC^Q40476^Q:1-90,H:113-198^57.78%ID^E:8e-26^RecName: Full=Ethylene-responsive transcription factor 1;^Eukaryota; Viridiplantae; Streptophyta; Embryophyta; Tracheophyta; Spermatophyta; Magnoliophyta; eudicotyledons; core eudicotyledons; asterids; lamiids; Solanales; Solanaceae; Nicotianoideae; Nicotianeae; Nicotiana	PF00847.15^AP2^AP2 domain^1-42^E:6.4e-11	.	GO:0005634^cellular_component^nucleus`GO:0003677^molecular_function^DNA binding`GO:0003700^molecular_function^sequence-specific DNA binding transcription factor activity`GO:0006952^biological_process^defense response`GO:0009873^biological_process^ethylene mediated signaling pathway`GO:0006351^biological_process^transcription, DNA-dependent	0.381	7.507	-3.58913	0.246687	0.0375127
c19489_g1	.	PF05553.6^DUF761^Cotton fibre expressed protein^177-209^E:5.1e-11	.	.	13.617	32.7155	-1.30197	3.92994	0.0375356
c11256_g1	.	.	.	.	1.1435	9.8525	-2.58797	0.220067	0.0375356
c11497_g1	sp|Q9URY3|YLOH_SCHPO^Q9URY3^Q:118-236,H:39-142^38.84%ID^E:7e-16^RecName: Full=TBC domain-containing protein C1952.17c;^Eukaryota; Fungi; Dikarya; Ascomycota; Taphrinomycotina; Schizosaccharomycetes; Schizosaccharomycetales; Schizosaccharomycetaceae; Schizosaccharomyces	.	COG5210^GTPase-activating protein	GO:0005829^cellular_component^cytosol`GO:0005097^molecular_function^Rab GTPase activator activity	5.3855	1.3085	1.98314	1.21093	0.0375356
c2175_g1	.	.	.	.	9.0545	0.835	3.28297	0.159518	0.0375356
c24975_g1	.	.	.	.	3.546	16.3545	-2.18024	0.924544	0.0375356
c29865_g2	sp|Q9C533|ZDHC1_ARATH^Q9C533^Q:6-560,H:34-595^56.26%ID^E:0^RecName: Full=Probable S-acyltransferase At1g69420;^Eukaryota; Viridiplantae; Streptophyta; Embryophyta; Tracheophyta; Spermatophyta; Magnoliophyta; eudicotyledons; core eudicotyledons; rosids; malvids; Brassicales; Brassicaceae; Camelineae; Arabidopsis	PF01529.15^zf-DHHC^DHHC palmitoyltransferase^132-280^E:2.1e-29	COG5273^Uncharacterized protein containing DHHC-type Zn finger	GO:0016021^cellular_component^integral to membrane`GO:0046872^molecular_function^metal ion binding`GO:0016746^molecular_function^transferase activity, transferring acyl groups`GO:0008270^molecular_function^zinc ion binding	12.911	28.9455	-1.10573	5.215	0.0375356
c9608_g1	sp|Q6J163|5NG4_PINTA^Q6J163^Q:18-396,H:1-391^65.58%ID^E:2e-173^RecName: Full=Auxin-induced protein 5NG4;^Eukaryota; Viridiplantae; Streptophyta; Embryophyta; Tracheophyta; Spermatophyta; Coniferopsida; Coniferales; Pinaceae; Pinus; Pinus	PF00892.15^EamA^EamA-like transporter family^47-153^E:1.1e-11`PF00892.15^EamA^EamA-like transporter family^225-353^E:4e-14	.	GO:0005938^cellular_component^cell cortex`GO:0005887^cellular_component^integral to plasma membrane`GO:0009734^biological_process^auxin mediated signaling pathway`GO:0006810^biological_process^transport	9.7925	21.472	-1.12473	4.32528	0.0375356
c18178_g1	sp|Q05609|CTR1_ARATH^Q05609^Q:1-424,H:327-732^51.06%ID^E:1e-120^RecName: Full=Serine/threonine-protein kinase CTR1;^Eukaryota; Viridiplantae; Streptophyta; Embryophyta; Tracheophyta; Spermatophyta; Magnoliophyta; eudicotyledons; core eudicotyledons; rosids; malvids; Brassicales; Brassicaceae; Camelineae; Arabidopsis	PF14381.1^EDR1^Ethylene-responsive protein kinase Le-CTR1^4-95^E:7.7e-27`PF07714.12^Pkinase_Tyr^Protein tyrosine kinase^243-424^E:3.5e-43`PF00069.20^Pkinase^Protein kinase domain^244-419^E:6e-44	COG0515^Serine/threonine protein kinase	GO:0005789^cellular_component^endoplasmic reticulum membrane`GO:0005524^molecular_function^ATP binding`GO:0004674^molecular_function^protein serine/threonine kinase activity`GO:0004712^molecular_function^protein serine/threonine/tyrosine kinase activity`GO:0071281^biological_process^cellular response to iron ion`GO:0009873^biological_process^ethylene mediated signaling pathway`GO:0009686^biologic…	4.803	1.5915	1.59008	1.97209	0.0375356
c38_g1	sp|Q6X5Y6|WRI1_ARATH^Q6X5Y6^Q:3-108,H:129-234^82.08%ID^E:5e-49^RecName: Full=Ethylene-responsive transcription factor WRI1;^Eukaryota; Viridiplantae; Streptophyta; Embryophyta; Tracheophyta; Spermatophyta; Magnoliophyta; eudicotyledons; core eudicotyledons; rosids; malvids; Brassicales; Brassicaceae; Camelineae; Arabidopsis`sp|Q6X5Y6|WRI1_ARATH^Q6X5Y6^Q:32-107,H:56-139^39.29%ID^E:2e-09^RecName: F…	PF00847.15^AP2^AP2 domain^40-91^E:1.8e-14	.	GO:0005634^cellular_component^nucleus`GO:0003677^molecular_function^DNA binding`GO:0003700^molecular_function^sequence-specific DNA binding transcription factor activity`GO:0009873^biological_process^ethylene mediated signaling pathway`GO:0006110^biological_process^regulation of glycolysis`GO:0009744^biological_process^response to sucrose stimulus`GO:0006351^biological_process^transcription, DNA-…	0.7125	8.273	-3.02987	0.438855	0.0375356
c33977_g1	.	.	.	.	14.012	0.954	3.53429	0.787447	0.0375356
c20765_g2	sp|Q40746|NIP11_ORYSJ^Q40746^Q:13-207,H:49-243^72.31%ID^E:4e-102^RecName: Full=Aquaporin NIP1-1;^Eukaryota; Viridiplantae; Streptophyta; Embryophyta; Tracheophyta; Spermatophyta; Magnoliophyta; Liliopsida; Poales; Poaceae; BEP clade; Ehrhartoideae; Oryzeae; Oryza	PF00230.15^MIP^Major intrinsic protein^13-211^E:1.3e-55	COG0580^Glycerol uptake facilitator and related permeases (Major Intrinsic Protein Family)	GO:0016021^cellular_component^integral to membrane`GO:0005215^molecular_function^transporter activity	1.14	5.935	-2.32217	1.00724	0.0375356
c24506_g4	.	.	.	.	2.151	9.9045	-2.11834	1.06393	0.0375356
c19353_g3	sp|O48780|KCS11_ARATH^O48780^Q:1-115,H:395-509^88.7%ID^E:1e-71^RecName: Full=3-ketoacyl-CoA synthase 11;^Eukaryota; Viridiplantae; Streptophyta; Embryophyta; Tracheophyta; Spermatophyta; Magnoliophyta; eudicotyledons; core eudicotyledons; rosids; malvids; Brassicales; Brassicaceae; Camelineae; Arabidopsis	PF08541.5^ACP_syn_III_C^3-Oxoacyl-[acyl-carrier-protein (ACP)] synthase III C terminal^4-84^E:3.4e-12`PF02797.10^Chal_sti_synt_C^Chalcone and stilbene synthases, C-terminal domain^7-86^E:3.4e-10	COG3424^Predicted naringenin-chalcone synthase	GO:0016021^cellular_component^integral to membrane`GO:0033807^molecular_function^icosanoyl-CoA synthase activity`GO:0006633^biological_process^fatty acid biosynthetic process`GO:0009409^biological_process^response to cold`GO:0009416^biological_process^response to light stimulus	2.695	12.3545	-1.98461	1.24067	0.0375356
c16546_g1	sp|P23444|H1_MAIZE^P23444^Q:96-165,H:50-119^67.14%ID^E:3e-25^RecName: Full=Histone H1;^Eukaryota; Viridiplantae; Streptophyta; Embryophyta; Tracheophyta; Spermatophyta; Magnoliophyta; Liliopsida; Poales; Poaceae; PACMAD clade; Panicoideae; Andropogoneae; Zea	PF00538.14^Linker_histone^linker histone H1 and H5 family^96-164^E:6.1e-21	.	GO:0000786^cellular_component^nucleosome`GO:0005634^cellular_component^nucleus`GO:0003677^molecular_function^DNA binding`GO:0006334^biological_process^nucleosome assembly	10.113	2.8145	1.88351	1.33439	0.0377956
c22405_g1	.	.	.	.	51.427	25.5545	1.0213	5.78991	0.0377956
c33875_g1	.	.	.	.	2.532	11.096	-2.33999	1.63869	0.0378318
c8288_g1	.	.	.	.	4.0535	1.0595	1.99439	1.57423	0.0378318
c30355_g5	.	.	.	.	1.13	6.4025	-2.15424	0.972327	0.0378318
c17450_g2	sp|Q8LEM6|HA22H_ARATH^Q8LEM6^Q:2-98,H:50-146^57.73%ID^E:4e-37^RecName: Full=HVA22-like protein h;^Eukaryota; Viridiplantae; Streptophyta; Embryophyta; Tracheophyta; Spermatophyta; Magnoliophyta; eudicotyledons; core eudicotyledons; rosids; malvids; Brassicales; Brassicaceae; Camelineae; Arabidopsis	PF03134.14^TB2_DP1_HVA22^TB2/DP1, HVA22 family^1-49^E:1.2e-12	COG5052^Protein involved in membrane traffic	.	4.7225	0.5795	2.72231	0.705913	0.0378318
c12340_g1	.	.	.	.	37.666	8.8125	2.13787	0.960145	0.0378318
c25691_g2	sp|Q39513|FATB_CUPHO^Q39513^Q:1-160,H:1-159^62.87%ID^E:2e-57^RecName: Full=Palmitoyl-acyl carrier protein thioesterase, chloroplastic;^Eukaryota; Viridiplantae; Streptophyta; Embryophyta; Tracheophyta; Spermatophyta; Magnoliophyta; eudicotyledons; core eudicotyledons; rosids; malvids; Myrtales; Lythraceae; Cuphea	PF12590.3^Acyl-thio_N^Acyl-ATP thioesterase^1-125^E:1.1e-49	.	GO:0009507^cellular_component^chloroplast`GO:0016790^molecular_function^thiolester hydrolase activity`GO:0006633^biological_process^fatty acid biosynthetic process	26.2085	57.071	-1.10621	4.5151	0.0378318
c21042_g1	.	.	.	.	43.6735	97.8545	-1.1347	4.68652	0.0379048
c30400_g2	sp|P10978|POLX_TOBAC^P10978^Q:1-143,H:388-531^43.45%ID^E:2e-31^RecName: Full=Retrovirus-related Pol polyprotein from transposon TNT 1-94;^Eukaryota; Viridiplantae; Streptophyta; Embryophyta; Tracheophyta; Spermatophyta; Magnoliophyta; eudicotyledons; core eudicotyledons; asterids; lamiids; Solanales; Solanaceae; Nicotianoideae; Nicotianeae; Nicotiana	PF13976.1^gag_pre-integrs^GAG-pre-integrase domain^24-76^E:8.3e-11	.	GO:0004190^molecular_function^aspartic-type endopeptidase activity`GO:0004519^molecular_function^endonuclease activity`GO:0046872^molecular_function^metal ion binding`GO:0003676^molecular_function^nucleic acid binding`GO:0003964^molecular_function^RNA-directed DNA polymerase activity`GO:0008270^molecular_function^zinc ion binding`GO:0015074^biological_process^DNA integration`GO:0090305^biological…	24.663	8.115	1.67901	3.12819	0.0379048
c35882_g1	.	.	.	.	4.1025	15.444	-1.75329	1.89058	0.0380326
c10878_g1	.	.	.	.	11.8605	1.853	2.73273	0.430218	0.038287
c20143_g1	.	.	.	.	25.754	8.9915	1.44747	2.53738	0.038287
c34697_g1	.	.	.	.	13.9315	0	5.12422	-0.199007	0.0383027
c14496_g1	.	.	.	.	4.372	0	5.12421	-0.199007	0.0383027
c17507_g1	sp|P27879|HSP11_MEDSA^P27879^Q:1-104,H:39-143^80.95%ID^E:1e-53^RecName: Full=18.1 kDa class I heat shock protein;^Eukaryota; Viridiplantae; Streptophyta; Embryophyta; Tracheophyta; Spermatophyta; Magnoliophyta; eudicotyledons; core eudicotyledons; rosids; fabids; Fabales; Fabaceae; Papilionoideae; Trifolieae; Medicago	PF00011.16^HSP20^Hsp20/alpha crystallin family^1-103^E:6e-34`PF04969.11^CS^CS domain^1-89^E:0.0065	.	GO:0005737^cellular_component^cytoplasm`GO:0006950^biological_process^response to stress	12.1235	2.154	2.52025	0.681865	0.0383027
c21597_g1	sp|Q9SZ06|EF109_ARATH^Q9SZ06^Q:33-168,H:23-191^46.15%ID^E:2e-27^RecName: Full=Ethylene-responsive transcription factor ERF109;^Eukaryota; Viridiplantae; Streptophyta; Embryophyta; Tracheophyta; Spermatophyta; Magnoliophyta; eudicotyledons; core eudicotyledons; rosids; malvids; Brassicales; Brassicaceae; Camelineae; Arabidopsis	PF00847.15^AP2^AP2 domain^111-161^E:2e-17	.	GO:0005634^cellular_component^nucleus`GO:0003677^molecular_function^DNA binding`GO:0003700^molecular_function^sequence-specific DNA binding transcription factor activity`GO:0050832^biological_process^defense response to fungus`GO:0009873^biological_process^ethylene mediated signaling pathway`GO:0010200^biological_process^response to chitin`GO:0006351^biological_process^transcription, DNA-dependent	0.9395	9.1005	-2.5941	0.829307	0.0383184
c7835_g1	.	.	.	.	5.7045	0	5.06694	-0.242677	0.0383184
c7357_g1	.	.	.	.	3.6215	0	5.06694	-0.242677	0.0383184
c34292_g1	.	.	.	.	8.0615	1.0375	2.9052	0.506656	0.0384439
c16346_g2	sp|Q9MAX3|SUT12_ARATH^Q9MAX3^Q:2-211,H:41-250^74.76%ID^E:1e-109^RecName: Full=Sulfate transporter 1.2;^Eukaryota; Viridiplantae; Streptophyta; Embryophyta; Tracheophyta; Spermatophyta; Magnoliophyta; eudicotyledons; core eudicotyledons; rosids; malvids; Brassicales; Brassicaceae; Camelineae; Arabidopsis	PF13792.1^Sulfate_tra_GLY^Sulfate transporter N-terminal domain with GLY motif^37-118^E:8.8e-33`PF00916.15^Sulfate_transp^Sulfate transporter family^150-211^E:9.3e-22	COG0659^Sulfate permease and related transporters (MFS superfamily)	GO:0016021^cellular_component^integral to membrane`GO:0005886^cellular_component^plasma membrane`GO:0008271^molecular_function^secondary active sulfate transmembrane transporter activity`GO:0015116^molecular_function^sulfate transmembrane transporter activity`GO:0015293^molecular_function^symporter activity`GO:0009970^biological_process^cellular response to sulfate starvation`GO:0080160^biologica…	0.9875	4.606	-2.04278	0.791098	0.0385691
c22772_g1	sp|Q38857|XTH22_ARATH^Q38857^Q:14-105,H:2-90^68.82%ID^E:1e-31^RecName: Full=Xyloglucan endotransglucosylase/hydrolase protein 22;^Eukaryota; Viridiplantae; Streptophyta; Embryophyta; Tracheophyta; Spermatophyta; Magnoliophyta; eudicotyledons; core eudicotyledons; rosids; malvids; Brassicales; Brassicaceae; Camelineae; Arabidopsis	PF00722.16^Glyco_hydro_16^Glycosyl hydrolases family 16^41-105^E:5.8e-11	COG2273^Beta-glucanase/Beta-glucan synthetase	GO:0048046^cellular_component^apoplast`GO:0005618^cellular_component^cell wall`GO:0005794^cellular_component^Golgi apparatus`GO:0004553^molecular_function^hydrolase activity, hydrolyzing O-glycosyl compounds`GO:0016762^molecular_function^xyloglucan:xyloglucosyl transferase activity`GO:0006073^biological_process^cellular glucan metabolic process`GO:0009664^biological_process^plant-type cell wall o…	3.2855	26.3935	-2.71849	1.30625	0.0386939
c14296_g2	.	PF07172.6^GRP^Glycine rich protein family^1-102^E:1.6e-12	.	.	4.6795	20.1075	-2.22949	1.23601	0.0387629
c37162_g1	.	.	.	.	7.8015	1.462	2.43949	1.17868	0.0387629
c5872_g1	.	.	.	.	6.5845	1.5805	2.08663	1.30299	0.0395474
c22252_g1	.	.	.	.	6.0575	14.871	-1.27085	3.17679	0.0395474
c31922_g1	.	.	.	.	37.5815	15.003	1.30325	2.93003	0.0396699
c34315_g1	.	.	.	.	28.78	10.4955	1.43157	2.52	0.0397921
c34231_g1	.	.	.	.	7.8585	2.5845	1.64784	2.29011	0.0399139
c21113_g1	.	.	NOG256172^GNAT family protein	GO:0032578^cellular_component^aleurone grain membrane`GO:0031225^cellular_component^anchored to membrane`GO:0005773^cellular_component^vacuole`GO:0005507^molecular_function^copper ion binding`GO:0009055^molecular_function^electron carrier activity	5.8995	17.6755	-1.50761	2.28397	0.0399224
c26948_g1	.	.	.	.	9.7015	20.106	-1.04662	4.73578	0.0399224
c13101_g1	.	.	.	.	42.7585	13.588	1.60115	2.21485	0.0399224
c11906_g1	.	.	.	.	3.3945	14.21	-1.96154	1.73346	0.0399871
c38257_g1	.	.	.	.	6.988	1.4875	2.10759	1.24337	0.0399871
c25356_g2	.	.	.	.	27.952	1.765	3.78598	1.71576	0.0403608
c31271_g1	.	.	.	.	2.5975	0.2155	3.12562	0.0551692	0.0403608
c31379_g1	.	.	.	.	11.73	1.0005	3.12562	0.0551692	0.0403608
c10768_g1	.	.	.	.	4.715	0.395	3.12562	0.0551692	0.0403608
c29657_g2	sp|P48385|CHSY_CALCH^P48385^Q:1-248,H:148-395^88.71%ID^E:1e-162^RecName: Full=Chalcone synthase;^Eukaryota; Viridiplantae; Streptophyta; Embryophyta; Tracheophyta; Spermatophyta; Magnoliophyta; eudicotyledons; core eudicotyledons; asterids; campanulids; Asterales; Asteraceae; Asteroideae; Astereae; Australasian lineages; Callistephus	PF00195.14^Chal_sti_synt_N^Chalcone and stilbene synthases, N-terminal domain^1-84^E:5.5e-46`PF08392.7^FAE1_CUT1_RppA^FAE1/Type III polyketide synthase-like protein^5-97^E:5.7e-06`PF08545.5^ACP_syn_III^3-Oxoacyl-[acyl-carrier-protein (ACP)] synthase III^17-84^E:4.2e-07`PF02797.10^Chal_sti_synt_C^Chalcone and stilbene synthases, C-terminal domain^94-244^E:8.3e-80`PF08541.5^ACP_syn_III_C^3-Oxoacyl-…	.	GO:0016210^molecular_function^naringenin-chalcone synthase activity`GO:0009813^biological_process^flavonoid biosynthetic process	48.683	104.393	-1.12113	6.01423	0.0403608
c22957_g1	sp|P29060|CHIA_TOBAC^P29060^Q:35-329,H:1-291^60.94%ID^E:9e-121^RecName: Full=Acidic endochitinase;^Eukaryota; Viridiplantae; Streptophyta; Embryophyta; Tracheophyta; Spermatophyta; Magnoliophyta; eudicotyledons; core eudicotyledons; asterids; lamiids; Solanales; Solanaceae; Nicotianoideae; Nicotianeae; Nicotiana	PF00704.23^Glyco_hydro_18^Glycosyl hydrolases family 18^58-305^E:3.2e-30	.	GO:0005618^cellular_component^cell wall`GO:0005576^cellular_component^extracellular region`GO:0043169^molecular_function^cation binding`GO:0004568^molecular_function^chitinase activity`GO:0006032^biological_process^chitin catabolic process`GO:0000272^biological_process^polysaccharide catabolic process	18	3.8955	2.13388	3.22061	0.0403608
c31872_g1	.	.	.	.	58.9315	20.6935	1.47256	4.1383	0.0403608
c2215_g1	.	.	.	.	2.324	12.607	-2.22794	1.07336	0.0403608
c30239_g6	sp|Q0WTY4|VPS2B_ARATH^Q0WTY4^Q:7-160,H:1-154^80.52%ID^E:4e-87^RecName: Full=Vacuolar protein sorting-associated protein 2 homolog 2;^Eukaryota; Viridiplantae; Streptophyta; Embryophyta; Tracheophyta; Spermatophyta; Magnoliophyta; eudicotyledons; core eudicotyledons; rosids; malvids; Brassicales; Brassicaceae; Camelineae; Arabidopsis	PF03357.16^Snf7^Snf7^23-159^E:4.8e-28	COG5491^Conserved protein implicated in secretion	GO:0000815^cellular_component^ESCRT III complex`GO:0015031^biological_process^protein transport	2.314	8.739	-2.03909	1.44562	0.0403608
c22204_g4	sp|Q9XIE2|AB36G_ARATH^Q9XIE2^Q:4-128,H:992-1116^84%ID^E:2e-66^RecName: Full=ABC transporter G family member 36;^Eukaryota; Viridiplantae; Streptophyta; Embryophyta; Tracheophyta; Spermatophyta; Magnoliophyta; eudicotyledons; core eudicotyledons; rosids; malvids; Brassicales; Brassicaceae; Camelineae; Arabidopsis`sp|Q9XIE2|AB36G_ARATH^Q9XIE2^Q:10-128,H:322-436^28.33%ID^E:2e-11^RecName: Full=ABC tr…	PF00005.22^ABC_tran^ABC transporter^6-59^E:2.5e-06	COG1131^ABC-type multidrug transport system, ATPase component	GO:0009941^cellular_component^chloroplast envelope`GO:0016021^cellular_component^integral to membrane`GO:0005739^cellular_component^mitochondrion`GO:0005886^cellular_component^plasma membrane`GO:0005774^cellular_component^vacuolar membrane`GO:0005524^molecular_function^ATP binding`GO:0016887^molecular_function^ATPase activity`GO:0015086^molecular_function^cadmium ion transmembrane transporter act…	27.8765	10.629	1.39962	2.47954	0.0404793
c30407_g3	.	.	.	.	23.631	11.6185	1.06026	6.68458	0.0405975
c25272_g1	.	.	.	.	49.248	21.7895	1.2017	5.56586	0.0406591
c25877_g1	.	PF07816.6^DUF1645^Protein of unknown function (DUF1645)^3-117^E:9.6e-18	.	.	5.49	18.62	-1.6406	1.8568	0.0406591
c30307_g2	sp|P51106|DFRA_HORVU^P51106^Q:3-324,H:5-326^72.67%ID^E:0^RecName: Full=Dihydroflavonol-4-reductase;^Eukaryota; Viridiplantae; Streptophyta; Embryophyta; Tracheophyta; Spermatophyta; Magnoliophyta; Liliopsida; Poales; Poaceae; BEP clade; Pooideae; Triticeae; Hordeum	PF01370.16^Epimerase^NAD dependent epimerase/dehydratase family^6-249^E:1.1e-25`PF13460.1^NAD_binding_10^NADH(P)-binding^6-241^E:3.5e-16`PF05368.8^NmrA^NmrA-like family^6-139^E:6.3e-12`PF00106.20^adh_short^short chain dehydrogenase^6-136^E:4.9e-05`PF01073.14^3Beta_HSD^3-beta hydroxysteroid dehydrogenase/isomerase family^7-171^E:1.8e-16`PF07993.7^NAD_binding_4^Male sterility protein^8-235^E:7.8e-12	.	GO:0050662^molecular_function^coenzyme binding`GO:0045552^molecular_function^dihydrokaempferol 4-reductase activity`GO:0000166^molecular_function^nucleotide binding`GO:0009718^biological_process^anthocyanin-containing compound biosynthetic process	3143.14	1550.13	0.975248	11.2735	0.0407766
c9409_g1	sp|Q9C9G4|ENDO2_ARATH^Q9C9G4^Q:2-114,H:111-223^68.42%ID^E:1e-48^RecName: Full=Endonuclease 2;^Eukaryota; Viridiplantae; Streptophyta; Embryophyta; Tracheophyta; Spermatophyta; Magnoliophyta; eudicotyledons; core eudicotyledons; rosids; malvids; Brassicales; Brassicaceae; Camelineae; Arabidopsis	PF02265.11^S1-P1_nuclease^S1/P1 Nuclease^1-113^E:1.1e-34	NOG07339^Protein involved in DNA catabolic process	GO:0004519^molecular_function^endonuclease activity`GO:0046872^molecular_function^metal ion binding`GO:0003676^molecular_function^nucleic acid binding`GO:0006308^biological_process^DNA catabolic process	10.9335	0.9285	3.3195	1.35609	0.0408374
c26319_g2	.	.	.	.	7.8825	2.531	1.66714	2.1669	0.0408374
c13937_g2	sp|Q54G43|SHKE_DICDI^Q54G43^Q:9-62,H:452-505^42.59%ID^E:3e-09^RecName: Full=Dual specificity protein kinase shkE;^Eukaryota; Amoebozoa; Mycetozoa; Dictyosteliida; Dictyostelium	PF07714.12^Pkinase_Tyr^Protein tyrosine kinase^7-48^E:5.5e-06	COG0515^Serine/threonine protein kinase	GO:0016020^cellular_component^membrane`GO:0005524^molecular_function^ATP binding`GO:0051219^molecular_function^phosphoprotein binding`GO:0004674^molecular_function^protein serine/threonine kinase activity`GO:0004713^molecular_function^protein tyrosine kinase activity	13.109	2.235	2.49326	0.923112	0.0409541
c23152_g1	.	.	.	.	19.219	4.2785	1.81952	1.38558	0.0410705
c31183_g1	.	PF04654.7^DUF599^Protein of unknown function, DUF599^29-190^E:2.8e-38	.	.	9.2645	1.18	2.75095	1.20518	0.0411866
c18175_g1	sp|Q9FGY4|FB341_ARATH^Q9FGY4^Q:1-200,H:157-359^47.06%ID^E:4e-61^RecName: Full=F-box protein At5g49610;^Eukaryota; Viridiplantae; Streptophyta; Embryophyta; Tracheophyta; Spermatophyta; Magnoliophyta; eudicotyledons; core eudicotyledons; rosids; malvids; Brassicales; Brassicaceae; Camelineae; Arabidopsis	.	.	GO:0016567^biological_process^protein ubiquitination	5.242	0.568	2.77017	0.463754	0.0411896
c35294_g1	.	PF07279.6^DUF1442^Protein of unknown function (DUF1442)^8-126^E:1.6e-16	.	.	6.7625	0.9845	2.6311	0.336143	0.0411896
c22078_g2	.	.	.	.	19.977	0	5.30704	-0.0689095	0.0411896
c14828_g1	sp|Q9SIT5|CHX15_ARATH^Q9SIT5^Q:2-104,H:184-286^35.92%ID^E:3e-16^RecName: Full=Cation/H(+) antiporter 15;^Eukaryota; Viridiplantae; Streptophyta; Embryophyta; Tracheophyta; Spermatophyta; Magnoliophyta; eudicotyledons; core eudicotyledons; rosids; malvids; Brassicales; Brassicaceae; Camelineae; Arabidopsis	PF00999.16^Na_H_Exchanger^Sodium/hydrogen exchanger family^2-102^E:6.6e-08	COG0475^Kef-type K+ transport systems, membrane components	GO:0016021^cellular_component^integral to membrane`GO:0015299^molecular_function^solute:hydrogen antiporter activity`GO:0006813^biological_process^potassium ion transport`GO:0006885^biological_process^regulation of pH	0.168	2.8575	-3.24051	0.0701908	0.0413049
c38243_g1	sp|A6YIH8|C7D55_HYOMU^A6YIH8^Q:34-451,H:32-450^46.34%ID^E:3e-149^RecName: Full=Premnaspirodiene oxygenase;^Eukaryota; Viridiplantae; Streptophyta; Embryophyta; Tracheophyta; Spermatophyta; Magnoliophyta; eudicotyledons; core eudicotyledons; asterids; lamiids; Solanales; Solanaceae; Solanoideae; Hyoscyameae; Hyoscyamus	PF00067.17^p450^Cytochrome P450^35-447^E:3.3e-83	.	GO:0016021^cellular_component^integral to membrane`GO:0009055^molecular_function^electron carrier activity`GO:0020037^molecular_function^heme binding`GO:0005506^molecular_function^iron ion binding`GO:0004497^molecular_function^monooxygenase activity`GO:0016705^molecular_function^oxidoreductase activity, acting on paired donors, with incorporation or reduction of molecular oxygen	7.5945	2.991	1.32775	2.73172	0.0413636
c15201_g1	.	.	.	.	7.62	1.019	2.70898	0.36781	0.0413636
c35544_g1	.	.	.	.	8.7065	0.8945	3.20643	0.126125	0.0415924
c22157_g1	.	PF12023.3^DUF3511^Domain of unknown function (DUF3511)^62-108^E:1.8e-25	.	.	12.4535	4.015	1.58945	2.02765	0.0415924
c25926_g1	sp|Q8H1H9|AMO_ARATH^Q8H1H9^Q:2-419,H:289-706^67.06%ID^E:0^RecName: Full=Primary amine oxidase;^Eukaryota; Viridiplantae; Streptophyta; Embryophyta; Tracheophyta; Spermatophyta; Magnoliophyta; eudicotyledons; core eudicotyledons; rosids; malvids; Brassicales; Brassicaceae; Camelineae; Arabidopsis	PF01179.15^Cu_amine_oxid^Copper amine oxidase, enzyme domain^2-409^E:2.2e-136	COG3733^Cu2+-containing amine oxidase	GO:0052595^molecular_function^aliphatic-amine oxidase activity`GO:0052594^molecular_function^aminoacetone:oxygen oxidoreductase(deaminating) activity`GO:0005507^molecular_function^copper ion binding`GO:0052596^molecular_function^phenethylamine:oxygen oxidoreductase (deaminating) activity`GO:0008131^molecular_function^primary amine oxidase activity`GO:0048038^molecular_function^quinone binding`GO:…	20.819	8.508	1.26722	4.07954	0.04165
c33986_g1	.	.	.	.	1.9565	7.9	-2.11392	1.3174	0.04165
c37071_g1	.	PF14368.1^LTP_2^Probable lipid transfer^20-114^E:3.3e-07	.	.	14.579	0.954	3.71285	1.65401	0.0416511
c15121_g1	sp|Q9S7X6|ACL5_ARATH^Q9S7X6^Q:1-229,H:62-290^79.04%ID^E:2e-133^RecName: Full=Thermospermine synthase ACAULIS5;^Eukaryota; Viridiplantae; Streptophyta; Embryophyta; Tracheophyta; Spermatophyta; Magnoliophyta; eudicotyledons; core eudicotyledons; rosids; malvids; Brassicales; Brassicaceae; Camelineae; Arabidopsis	PF01564.12^Spermine_synth^Spermine/spermidine synthase^1-210^E:1.8e-54	COG0421^Spermidine synthase	GO:0005737^cellular_component^cytoplasm`GO:0016768^molecular_function^spermine synthase activity`GO:0010487^molecular_function^thermospermine synthase activity`GO:0009926^biological_process^auxin polar transport`GO:0006596^biological_process^polyamine biosynthetic process`GO:0009826^biological_process^unidimensional cell growth`GO:0048759^biological_process^vessel member cell differentiation	0.7255	3.7705	-2.52437	0.663066	0.0416511
c28989_g1	sp|P24465|C71A1_PERAE^P24465^Q:23-515,H:4-502^49.5%ID^E:4e-161^RecName: Full=Cytochrome P450 71A1;^Eukaryota; Viridiplantae; Streptophyta; Embryophyta; Tracheophyta; Spermatophyta; Magnoliophyta; magnoliids; Laurales; Lauraceae; Persea	PF00067.17^p450^Cytochrome P450^51-497^E:3.2e-104	.	GO:0005789^cellular_component^endoplasmic reticulum membrane`GO:0016021^cellular_component^integral to membrane`GO:0009055^molecular_function^electron carrier activity`GO:0020037^molecular_function^heme binding`GO:0005506^molecular_function^iron ion binding`GO:0004497^molecular_function^monooxygenase activity`GO:0016705^molecular_function^oxidoreductase activity, acting on paired donors, with inc…	54.359	109.322	-1.01953	6.99011	0.0416511
c21911_g2	sp|Q9LUD6|PP230_ARATH^Q9LUD6^Q:15-105,H:51-142^46.74%ID^E:2e-22^RecName: Full=Pentatricopeptide repeat-containing protein At3g14580, mitochondrial;^Eukaryota; Viridiplantae; Streptophyta; Embryophyta; Tracheophyta; Spermatophyta; Magnoliophyta; eudicotyledons; core eudicotyledons; rosids; malvids; Brassicales; Brassicaceae; Camelineae; Arabidopsis	.	.	GO:0005739^cellular_component^mitochondrion	0.413	3.6685	-2.61694	0.227241	0.0417082
c23401_g2	sp|Q9C6W5|AB14G_ARATH^Q9C6W5^Q:1-372,H:282-645^69.62%ID^E:4e-179^RecName: Full=ABC transporter G family member 14;^Eukaryota; Viridiplantae; Streptophyta; Embryophyta; Tracheophyta; Spermatophyta; Magnoliophyta; eudicotyledons; core eudicotyledons; rosids; malvids; Brassicales; Brassicaceae; Camelineae; Arabidopsis	PF01061.19^ABC2_membrane^ABC-2 type transporter^109-312^E:1.3e-35	COG1131^ABC-type multidrug transport system, ATPase component	GO:0016021^cellular_component^integral to membrane`GO:0005524^molecular_function^ATP binding`GO:0016887^molecular_function^ATPase activity`GO:0006200^biological_process^ATP catabolic process`GO:0006810^biological_process^transport	2.033	6.0205	-1.52088	2.27613	0.0417082
c19314_g1	sp|P0C550|AKT1_ORYSI^P0C550^Q:39-107,H:859-929^56.34%ID^E:3e-20^RecName: Full=Potassium channel AKT1;^Eukaryota; Viridiplantae; Streptophyta; Embryophyta; Tracheophyta; Spermatophyta; Magnoliophyta; Liliopsida; Poales; Poaceae; BEP clade; Ehrhartoideae; Oryzeae; Oryza	PF11834.3^DUF3354^Domain of unknown function (DUF3354)^38-100^E:2.5e-25	COG0666^FOG: Ankyrin repeat	GO:0016021^cellular_component^integral to membrane`GO:0005249^molecular_function^voltage-gated potassium channel activity`GO:0009860^biological_process^pollen tube growth`GO:0009651^biological_process^response to salt stress`GO:0048767^biological_process^root hair elongation	4.847	0.8795	2.27306	0.971638	0.0418209
c28360_g1	sp|Q9SZN7|HIP26_ARATH^Q9SZN7^Q:141-274,H:27-153^30.37%ID^E:1e-07^RecName: Full=Heavy metal-associated isoprenylated plant protein 26;^Eukaryota; Viridiplantae; Streptophyta; Embryophyta; Tracheophyta; Spermatophyta; Magnoliophyta; eudicotyledons; core eudicotyledons; rosids; malvids; Brassicales; Brassicaceae; Camelineae; Arabidopsis`sp|Q9SZN7|HIP26_ARATH^Q9SZN7^Q:48-114,H:30-95^41.79%ID^E:5e-06^…	PF00403.21^HMA^Heavy-metal-associated domain^48-102^E:7.6e-14`PF00403.21^HMA^Heavy-metal-associated domain^145-194^E:1.3e-09	NOG238782^Glutathione peroxidase	GO:0031965^cellular_component^nuclear membrane`GO:0005886^cellular_component^plasma membrane`GO:0009506^cellular_component^plasmodesma`GO:0046872^molecular_function^metal ion binding`GO:0010286^biological_process^heat acclimation`GO:0030001^biological_process^metal ion transport	31.35	12.446	1.5477	3.89231	0.0419333
c4561_g1	sp|Q39131|LAML_ARATH^Q39131^Q:29-185,H:7-161^37.34%ID^E:4e-32^RecName: Full=Lamin-like protein;^Eukaryota; Viridiplantae; Streptophyta; Embryophyta; Tracheophyta; Spermatophyta; Magnoliophyta; eudicotyledons; core eudicotyledons; rosids; malvids; Brassicales; Brassicaceae; Camelineae; Arabidopsis	PF02298.12^Cu_bind_like^Plastocyanin-like domain^60-140^E:1e-18	.	GO:0046658^cellular_component^anchored to plasma membrane`GO:0005773^cellular_component^vacuole`GO:0005507^molecular_function^copper ion binding`GO:0009055^molecular_function^electron carrier activity	1.399	6.424	-2.29969	1.28178	0.0419893
c21502_g1	sp|P80470|PSBY_SPIOL^P80470^Q:32-205,H:11-198^60.31%ID^E:7e-57^RecName: Full=Photosystem II core complex proteins psbY, chloroplastic;^Eukaryota; Viridiplantae; Streptophyta; Embryophyta; Tracheophyta; Spermatophyta; Magnoliophyta; eudicotyledons; core eudicotyledons; Caryophyllales; Amaranthaceae; Spinacia`sp|P80470|PSBY_SPIOL^P80470^Q:69-136,H:137-199^54.41%ID^E:1e-12^RecName: Full=Photosystem …	PF06298.6^PsbY^Photosystem II protein Y (PsbY)^101-133^E:1.2e-08`PF06298.6^PsbY^Photosystem II protein Y (PsbY)^173-203^E:1e-05	.	GO:0009535^cellular_component^chloroplast thylakoid membrane`GO:0016021^cellular_component^integral to membrane`GO:0009523^cellular_component^photosystem II`GO:0030145^molecular_function^manganese ion binding`GO:0015979^biological_process^photosynthesis	2.142	12.9355	-2.37223	1.96702	0.0419893
c20842_g1	sp|Q2PCF1|PDR2_NICPL^Q2PCF1^Q:1-235,H:1106-1340^68.09%ID^E:3e-105^RecName: Full=Pleiotropic drug resistance protein 2;^Eukaryota; Viridiplantae; Streptophyta; Embryophyta; Tracheophyta; Spermatophyta; Magnoliophyta; eudicotyledons; core eudicotyledons; asterids; lamiids; Solanales; Solanaceae; Nicotianoideae; Nicotianeae; Nicotiana	PF01061.19^ABC2_membrane^ABC-2 type transporter^79-234^E:4.6e-35	.	GO:0016021^cellular_component^integral to membrane`GO:0005524^molecular_function^ATP binding`GO:0016887^molecular_function^ATPase activity`GO:0006200^biological_process^ATP catabolic process`GO:0006810^biological_process^transport	2.4425	8.367	-1.62947	1.74495	0.0420446
c36901_g1	.	.	.	.	35.979	17.7345	1.01055	5.44154	0.0420446
c19138_g3	sp|Q8GU86|PDR5_ORYSJ^Q8GU86^Q:1-273,H:661-907^56.41%ID^E:2e-98^RecName: Full=Pleiotropic drug resistance protein 5;^Eukaryota; Viridiplantae; Streptophyta; Embryophyta; Tracheophyta; Spermatophyta; Magnoliophyta; Liliopsida; Poales; Poaceae; BEP clade; Ehrhartoideae; Oryzeae; Oryza	PF01061.19^ABC2_membrane^ABC-2 type transporter^2-75^E:1.7e-16`PF08370.6^PDR_assoc^Plant PDR ABC transporter associated^80-146^E:2.4e-22	COG1131^ABC-type multidrug transport system, ATPase component	GO:0016021^cellular_component^integral to membrane`GO:0005524^molecular_function^ATP binding`GO:0016887^molecular_function^ATPase activity`GO:0006200^biological_process^ATP catabolic process`GO:0006810^biological_process^transport	2.702	8.7355	-1.58935	2.04615	0.0420446
c24442_g1	sp|Q8LAP8|DOF46_ARATH^Q8LAP8^Q:1-278,H:1-341^42.27%ID^E:9e-58^RecName: Full=Dof zinc finger protein DOF4.6;^Eukaryota; Viridiplantae; Streptophyta; Embryophyta; Tracheophyta; Spermatophyta; Magnoliophyta; eudicotyledons; core eudicotyledons; rosids; malvids; Brassicales; Brassicaceae; Camelineae; Arabidopsis	PF02701.10^zf-Dof^Dof domain, zinc finger^49-110^E:2.6e-37	.	GO:0005634^cellular_component^nucleus`GO:0003677^molecular_function^DNA binding`GO:0046872^molecular_function^metal ion binding`GO:0003700^molecular_function^sequence-specific DNA binding transcription factor activity`GO:0008270^molecular_function^zinc ion binding`GO:0006351^biological_process^transcription, DNA-dependent	27.1985	52.8985	-0.97154	5.65526	0.0420446
c11132_g2	.	.	.	.	0.4185	3.2905	-3.17211	0.0871633	0.0420446
c28413_g1	sp|Q7XZQ7|FL3H_PETCR^Q7XZQ7^Q:4-369,H:1-368^75.54%ID^E:0^RecName: Full=Flavanone 3-dioxygenase;^Eukaryota; Viridiplantae; Streptophyta; Embryophyta; Tracheophyta; Spermatophyta; Magnoliophyta; eudicotyledons; core eudicotyledons; asterids; campanulids; Apiales; Apiaceae; Apioideae; apioid superclade; Apieae; Petroselinum	PF14226.1^DIOX_N^non-haem dioxygenase in morphine synthesis N-terminal^41-151^E:1.1e-22`PF03171.15^2OG-FeII_Oxy^2OG-Fe(II) oxygenase superfamily^198-297^E:4.4e-23	.	GO:0031418^molecular_function^L-ascorbic acid binding`GO:0046872^molecular_function^metal ion binding`GO:0045486^molecular_function^naringenin 3-dioxygenase activity`GO:0016702^molecular_function^oxidoreductase activity, acting on single donors with incorporation of molecular oxygen, incorporation of two atoms of oxygen`GO:0009813^biological_process^flavonoid biosynthetic process	666.125	330.005	1.0259	9.20781	0.0422081
c23811_g1	sp|P82353|NLTP2_PRUAR^P82353^Q:30-97,H:1-68^51.47%ID^E:6e-19^RecName: Full=Non-specific lipid-transfer protein 2;^Eukaryota; Viridiplantae; Streptophyta; Embryophyta; Tracheophyta; Spermatophyta; Magnoliophyta; eudicotyledons; core eudicotyledons; rosids; fabids; Rosales; Rosaceae; Amygdaloideae; Amygdaleae; Prunus	PF14368.1^LTP_2^Probable lipid transfer^12-95^E:1e-08`PF00234.17^Tryp_alpha_amyl^Protease inhibitor/seed storage/LTP family^30-97^E:3.8e-05	.	GO:0008289^molecular_function^lipid binding`GO:0006869^biological_process^lipid transport	27.292	71.0305	-1.42079	4.07086	0.0422081
c35848_g1	.	.	.	.	8.7515	0.6975	3.16675	0.0721579	0.0422081
c27050_g1	sp|Q9M0R2|PATL5_ARATH^Q9M0R2^Q:1-316,H:348-663^62.5%ID^E:2e-140^RecName: Full=Patellin-5;^Eukaryota; Viridiplantae; Streptophyta; Embryophyta; Tracheophyta; Spermatophyta; Magnoliophyta; eudicotyledons; core eudicotyledons; rosids; malvids; Brassicales; Brassicaceae; Camelineae; Arabidopsis	PF00650.15^CRAL_TRIO^CRAL/TRIO domain^39-203^E:2e-28	.	GO:0009507^cellular_component^chloroplast`GO:0016021^cellular_component^integral to membrane`GO:0008289^molecular_function^lipid binding`GO:0007049^biological_process^cell cycle`GO:0051301^biological_process^cell division`GO:0006810^biological_process^transport	37.496	88.2235	-1.2012	6.08255	0.0422081
c12978_g1	.	.	COG1473^Metal-dependent amidase/aminoacylase/carboxypeptidase	GO:0016787^molecular_function^hydrolase activity`GO:0010112^biological_process^regulation of systemic acquired resistance	4.2355	0.3335	3.16678	0.0721579	0.0422081
c884_g1	.	PF01266.19^DAO^FAD dependent oxidoreductase^9-39^E:1.4e-08`PF07992.9^Pyr_redox_2^Pyridine nucleotide-disulphide oxidoreductase^9-41^E:2.3e-07`PF01494.14^FAD_binding_3^FAD binding domain^9-45^E:1.6e-06`PF00070.22^Pyr_redox^Pyridine nucleotide-disulphide oxidoreductase^9-43^E:3.8e-05`PF04820.9^Trp_halogenase^Tryptophan halogenase^9-47^E:0.00016`PF01134.17^GIDA^Glucose inhibited division protein A^9…	.	.	7.4815	0.595	3.16679	0.0721579	0.0422081
c23184_g1	sp|Q9SZN7|HIP26_ARATH^Q9SZN7^Q:48-120,H:26-95^47.95%ID^E:6e-10^RecName: Full=Heavy metal-associated isoprenylated plant protein 26;^Eukaryota; Viridiplantae; Streptophyta; Embryophyta; Tracheophyta; Spermatophyta; Magnoliophyta; eudicotyledons; core eudicotyledons; rosids; malvids; Brassicales; Brassicaceae; Camelineae; Arabidopsis`sp|Q9SZN7|HIP26_ARATH^Q9SZN7^Q:152-315,H:27-153^30.12%ID^E:1e-05^…	PF00403.21^HMA^Heavy-metal-associated domain^55-108^E:3.3e-12`PF00403.21^HMA^Heavy-metal-associated domain^154-205^E:8.2e-11	NOG238782^Glutathione peroxidase	GO:0031965^cellular_component^nuclear membrane`GO:0005886^cellular_component^plasma membrane`GO:0009506^cellular_component^plasmodesma`GO:0046872^molecular_function^metal ion binding`GO:0010286^biological_process^heat acclimation`GO:0030001^biological_process^metal ion transport	14.8065	34.147	-1.15774	4.71821	0.0422081
c22337_g1	sp|Q9SU13|FLA2_ARATH^Q9SU13^Q:23-396,H:11-377^50.8%ID^E:3e-124^RecName: Full=Fasciclin-like arabinogalactan protein 2;^Eukaryota; Viridiplantae; Streptophyta; Embryophyta; Tracheophyta; Spermatophyta; Magnoliophyta; eudicotyledons; core eudicotyledons; rosids; malvids; Brassicales; Brassicaceae; Camelineae; Arabidopsis	PF02469.17^Fasciclin^Fasciclin domain^49-127^E:5.9e-06`PF02469.17^Fasciclin^Fasciclin domain^214-342^E:6e-13	.	GO:0046658^cellular_component^anchored to plasma membrane`GO:0005774^cellular_component^vacuolar membrane	97.745	195.378	-0.985986	7.57234	0.0422081
c586_g1	.	.	.	.	7.0485	22.986	-1.78363	2.24168	0.0422081
c20839_g4	.	.	.	.	5.2185	0.3655	3.81641	0.617706	0.0423175
c12298_g1	.	.	.	.	12.976	4.5265	1.51512	2.8483	0.0423696
c21_g2	.	PF02519.9^Auxin_inducible^Auxin responsive protein^61-101^E:2.6e-10	.	.	8.5745	0.8895	3.13598	0.0796161	0.0423696
c15445_g1	.	.	.	.	13.713	1.423	3.13598	0.0796161	0.0423696
c2270_g1	.	.	.	.	15.27	1.586	3.13598	0.0796161	0.0423696
c18241_g1	.	.	.	.	2.5715	0.2	3.34834	0.205423	0.0423696
c27905_g1	sp|Q652V8|HSP16_ORYSJ^Q652V8^Q:4-142,H:3-146^53.79%ID^E:3e-40^RecName: Full=16.0 kDa heat shock protein, peroxisomal;^Eukaryota; Viridiplantae; Streptophyta; Embryophyta; Tracheophyta; Spermatophyta; Magnoliophyta; Liliopsida; Poales; Poaceae; BEP clade; Ehrhartoideae; Oryzeae; Oryza	PF04969.11^CS^CS domain^31-124^E:0.007`PF00011.16^HSP20^Hsp20/alpha crystallin family^33-139^E:3e-23	KOG0710^Molecular chaperone (small heat-shock protein Hsp26/Hsp42)	GO:0005777^cellular_component^peroxisome`GO:0009408^biological_process^response to heat	164.657	29.178	2.40803	5.60652	0.0424779
c17808_g1	sp|Q9FXH6|CNGC8_ARATH^Q9FXH6^Q:1-204,H:394-597^88.24%ID^E:2e-126^RecName: Full=Putative cyclic nucleotide-gated ion channel 8;^Eukaryota; Viridiplantae; Streptophyta; Embryophyta; Tracheophyta; Spermatophyta; Magnoliophyta; eudicotyledons; core eudicotyledons; rosids; malvids; Brassicales; Brassicaceae; Camelineae; Arabidopsis	PF00027.24^cNMP_binding^Cyclic nucleotide-binding domain^138-191^E:7.1e-08	.	GO:0016021^cellular_component^integral to membrane`GO:0005886^cellular_component^plasma membrane`GO:0030552^molecular_function^cAMP binding`GO:0030553^molecular_function^cGMP binding`GO:0005216^molecular_function^ion channel activity	5.799	1.2145	2.13497	0.916637	0.042746
c21189_g1	.	.	.	.	2.571	8.3025	-1.71111	1.92752	0.042746
c37154_g1	.	.	.	.	4.5905	0.385	3.19801	0.102217	0.042746
c29506_g2	sp|Q67YI9|EPN2_ARATH^Q67YI9^Q:1-774,H:1-794^43.12%ID^E:1e-174^RecName: Full=Clathrin interactor EPSIN 2;^Eukaryota; Viridiplantae; Streptophyta; Embryophyta; Tracheophyta; Spermatophyta; Magnoliophyta; eudicotyledons; core eudicotyledons; rosids; malvids; Brassicales; Brassicaceae; Camelineae; Arabidopsis	PF01417.15^ENTH^ENTH domain^26-146^E:3.1e-42	.	GO:0030136^cellular_component^clathrin-coated vesicle`GO:0005794^cellular_component^Golgi apparatus`GO:0005886^cellular_component^plasma membrane`GO:0005774^cellular_component^vacuolar membrane`GO:0030276^molecular_function^clathrin binding`GO:0005543^molecular_function^phospholipid binding`GO:0015031^biological_process^protein transport	5.1835	12.547	-1.22702	4.63249	0.042746
c22953_g1	sp|Q59002|Y1607_METJA^Q59002^Q:82-400,H:1-313^29.46%ID^E:1e-17^RecName: Full=Uncharacterized glycosyltransferase MJ1607;^Archaea; Euryarchaeota; Methanococci; Methanococcales; Methanocaldococcaceae; Methanocaldococcus	PF13439.1^Glyco_transf_4^Glycosyltransferase Family 4^97-279^E:7.8e-19`PF13579.1^Glyco_trans_4_4^Glycosyl transferase 4-like domain^98-272^E:2.1e-12`PF00534.15^Glycos_transf_1^Glycosyl transferases group 1^295-426^E:1.6e-19`PF13692.1^Glyco_trans_1_4^Glycosyl transferases group 1^301-407^E:1.5e-13	COG0438^Glycosyltransferase	GO:0016757^molecular_function^transferase activity, transferring glycosyl groups`GO:0009058^biological_process^biosynthetic process	16.9605	6.688	1.3072	3.75993	0.0431778
c26771_g2	sp|Q9ZQG9|E1314_ARATH^Q9ZQG9^Q:1-160,H:204-363^56.88%ID^E:2e-58^RecName: Full=Glucan endo-1,3-beta-glucosidase 14;^Eukaryota; Viridiplantae; Streptophyta; Embryophyta; Tracheophyta; Spermatophyta; Magnoliophyta; eudicotyledons; core eudicotyledons; rosids; malvids; Brassicales; Brassicaceae; Camelineae; Arabidopsis	PF00332.13^Glyco_hydro_17^Glycosyl hydrolases family 17^1-143^E:3.2e-43	NOG240347^Exocyst complex component protein	GO:0046658^cellular_component^anchored to plasma membrane`GO:0005618^cellular_component^cell wall`GO:0005737^cellular_component^cytoplasm`GO:0005576^cellular_component^extracellular region`GO:0005634^cellular_component^nucleus`GO:0043169^molecular_function^cation binding`GO:0042973^molecular_function^glucan endo-1,3-beta-D-glucosidase activity`GO:0005975^biological_process^carbohydrate metabolic …	30.8445	14.4755	1.07861	4.18717	0.0432286
c15813_g1	.	.	.	.	39.603	7.4065	2.32626	0.802261	0.0432286
c7133_g1	.	.	.	.	0	17.294	-4.89051	-0.335844	0.0432739
c36031_g1	sp|Q5H873|HLTT_LUPAL^Q5H873^Q:1-97,H:12-113^43.14%ID^E:3e-15^RecName: Full=13-hydroxylupanine O-tigloyltransferase;^Eukaryota; Viridiplantae; Streptophyta; Embryophyta; Tracheophyta; Spermatophyta; Magnoliophyta; eudicotyledons; core eudicotyledons; rosids; fabids; Fabales; Fabaceae; Papilionoideae; Genisteae; Lupinus	PF02458.10^Transferase^Transferase family^4-97^E:5.5e-19	.	GO:0047203^molecular_function^13-hydroxylupinine O-tigloyltransferase activity`GO:0009821^biological_process^alkaloid biosynthetic process	0	6.223	-4.89051	-0.335844	0.0432739
c36916_g1	sp|P98204|ALA1_ARATH^P98204^Q:1-79,H:488-566^55.7%ID^E:9e-24^RecName: Full=Phospholipid-transporting ATPase 1;^Eukaryota; Viridiplantae; Streptophyta; Embryophyta; Tracheophyta; Spermatophyta; Magnoliophyta; eudicotyledons; core eudicotyledons; rosids; malvids; Brassicales; Brassicaceae; Camelineae; Arabidopsis	.	COG0474^Cation transport ATPase	GO:0016021^cellular_component^integral to membrane`GO:0005886^cellular_component^plasma membrane`GO:0005524^molecular_function^ATP binding`GO:0015662^molecular_function^ATPase activity, coupled to transmembrane movement of ions, phosphorylative mechanism`GO:0000287^molecular_function^magnesium ion binding`GO:0004012^molecular_function^phospholipid-translocating ATPase activity`GO:0006812^biologic…	0	10.56	-4.89051	-0.335844	0.0432739
c1434_g1	.	.	.	.	0	5.1205	-4.89051	-0.335844	0.0432739
c3179_g1	.	PF03760.10^LEA_1^Late embryogenesis abundant (LEA) group 1^7-76^E:6.3e-17	.	.	10.036	27.654	-1.53329	2.76079	0.0432739
c17719_g2	.	.	.	.	17.9205	4.5825	1.90522	1.67999	0.0433793
c26082_g1	.	.	.	.	25.8295	12.7625	1.03696	4.42399	0.043429
c19128_g3	sp|F1REV3|KRIT1_DANRE^F1REV3^Q:25-96,H:288-359^34.72%ID^E:5e-07^RecName: Full=Krev interaction trapped protein 1;^Eukaryota; Metazoa; Chordata; Craniata; Vertebrata; Euteleostomi; Actinopterygii; Neopterygii; Teleostei; Ostariophysi; Cypriniformes; Cyprinidae; Danio	PF12796.2^Ank_2^Ankyrin repeats (3 copies)^14-78^E:1.4e-11`PF13637.1^Ank_4^Ankyrin repeats (many copies)^25-74^E:5.4e-07`PF12796.2^Ank_2^Ankyrin repeats (3 copies)^26-102^E:1e-10`PF13857.1^Ank_5^Ankyrin repeats (many copies)^41-93^E:7.3e-08`PF00023.25^Ank^Ankyrin repeat^54-78^E:4.7e-05	.	GO:0030054^cellular_component^cell junction`GO:0005737^cellular_component^cytoplasm`GO:0005856^cellular_component^cytoskeleton`GO:0005886^cellular_component^plasma membrane`GO:0001525^biological_process^angiogenesis`GO:0072554^biological_process^blood vessel lumenization`GO:0001886^biological_process^endothelial cell morphogenesis`GO:0003007^biological_process^heart morphogenesis`GO:0045602^biolo…	0.7125	5.589	-2.45463	0.147929	0.043429
c24578_g1	sp|Q564G7|GMGT1_CYATE^Q564G7^Q:13-319,H:63-364^62.78%ID^E:4e-135^RecName: Full=Galactomannan galactosyltransferase 1;^Eukaryota; Viridiplantae; Streptophyta; Embryophyta; Tracheophyta; Spermatophyta; Magnoliophyta; eudicotyledons; core eudicotyledons; rosids; fabids; Fabales; Fabaceae; Papilionoideae; Indigofereae; Cyamopsis	PF05637.7^Glyco_transf_34^galactosyl transferase GMA12/MNN10 family^74-268^E:1.1e-57	.	GO:0000139^cellular_component^Golgi membrane`GO:0016021^cellular_component^integral to membrane`GO:0016758^molecular_function^transferase activity, transferring hexosyl groups	9.9225	27.616	-1.41897	3.91569	0.0435338
c7496_g1	.	.	.	.	0	13.6365	-5.81448	0.135226	0.043583
c30400_g1	.	.	.	.	25.756	9.927	1.44782	5.57096	0.043583
c17325_g1	.	.	.	.	9.0125	2.582	1.7521	1.80896	0.0436319
c25090_g1	sp|O24312|TCMO_POPTM^O24312^Q:1-330,H:125-455^88.82%ID^E:0^RecName: Full=Trans-cinnamate 4-monooxygenase;^Eukaryota; Viridiplantae; Streptophyta; Embryophyta; Tracheophyta; Spermatophyta; Magnoliophyta; eudicotyledons; core eudicotyledons; rosids; fabids; Malpighiales; Salicaceae; Saliceae; Populus	PF00067.17^p450^Cytochrome P450^1-328^E:1.2e-81	.	GO:0009055^molecular_function^electron carrier activity`GO:0020037^molecular_function^heme binding`GO:0005506^molecular_function^iron ion binding`GO:0016710^molecular_function^trans-cinnamate 4-monooxygenase activity	3.5395	10.2395	-1.43009	2.6132	0.0436319
c6657_g1	sp|Q06215|PPO_VICFA^Q06215^Q:21-138,H:475-597^53.17%ID^E:2e-25^RecName: Full=Polyphenol oxidase A1, chloroplastic;^Eukaryota; Viridiplantae; Streptophyta; Embryophyta; Tracheophyta; Spermatophyta; Magnoliophyta; eudicotyledons; core eudicotyledons; rosids; fabids; Fabales; Fabaceae; Papilionoideae; Fabeae; Vicia	PF12143.3^PPO1_KFDV^Protein of unknown function (DUF_B2219)^22-138^E:4.2e-36	.	GO:0009543^cellular_component^chloroplast thylakoid lumen`GO:0004097^molecular_function^catechol oxidase activity`GO:0046872^molecular_function^metal ion binding`GO:0046148^biological_process^pigment biosynthetic process	9.797	1.9215	2.44357	0.971831	0.0436806
c22736_g1	sp|Q9CA64|BH135_ARATH^Q9CA64^Q:11-86,H:17-91^55.84%ID^E:1e-19^RecName: Full=Transcription factor bHLH135;^Eukaryota; Viridiplantae; Streptophyta; Embryophyta; Tracheophyta; Spermatophyta; Magnoliophyta; eudicotyledons; core eudicotyledons; rosids; malvids; Brassicales; Brassicaceae; Camelineae; Arabidopsis	PF00010.21^HLH^Helix-loop-helix DNA-binding domain^15-54^E:1.8e-05	.	GO:0005737^cellular_component^cytoplasm`GO:0005739^cellular_component^mitochondrion`GO:0005634^cellular_component^nucleus`GO:0009536^cellular_component^plastid`GO:0003677^molecular_function^DNA binding`GO:0003700^molecular_function^sequence-specific DNA binding transcription factor activity`GO:0009742^biological_process^brassinosteroid mediated signaling pathway`GO:0010086^biological_process^embr…	34.7725	102.035	-1.50101	5.26599	0.0436806
c31483_g1	.	.	.	.	2.6135	11.8745	-2.16821	0.918836	0.0437771
c23812_g1	.	.	.	.	10.6645	5.048	1.10483	3.82073	0.0437771
c28249_g2	sp|Q8T1P1|Y3453_DICDI^Q8T1P1^Q:20-351,H:213-501^44.14%ID^E:4e-92^RecName: Full=Uncharacterized protein DDB_G0273453/DDB_G0273565;^Eukaryota; Amoebozoa; Mycetozoa; Dictyosteliida; Dictyostelium	PF13207.1^AAA_17^AAA domain^64-111^E:4.8e-07	COG2074^2-phosphoglycerate kinase	.	2.235	6.2805	-1.56604	2.13206	0.0437771
c14255_g2	.	.	.	.	4.005	0.5285	2.67765	0.350698	0.0437771
c28850_g3	sp|O81221|ACT_GOSHI^O81221^Q:1-290,H:88-377^95.52%ID^E:0^RecName: Full=Actin;^Eukaryota; Viridiplantae; Streptophyta; Embryophyta; Tracheophyta; Spermatophyta; Magnoliophyta; eudicotyledons; core eudicotyledons; rosids; malvids; Malvales; Malvaceae; Malvoideae; Gossypium	PF00022.14^Actin^Actin^1-290^E:1.1e-123	.	GO:0005737^cellular_component^cytoplasm`GO:0005856^cellular_component^cytoskeleton`GO:0005524^molecular_function^ATP binding	56.012	109.54	-0.954908	5.90303	0.0438251
c2952_g1	.	PF03168.8^LEA_2^Late embryogenesis abundant protein^141-217^E:1.3e-06	.	.	3.1155	9.622	-1.73295	1.84919	0.0438251
c30794_g1	.	.	.	.	31.338	9.763	1.61834	1.99676	0.0439254
c35575_g1	.	.	.	.	7.489	0.6515	3.2363	0.981754	0.0439254
c11007_g2	.	.	.	.	6.0355	0	5.53446	0.10948	0.0439254
c35129_g1	sp|Q94AW5|ERF03_ARATH^Q94AW5^Q:5-89,H:6-93^76.14%ID^E:3e-41^RecName: Full=Ethylene-responsive transcription factor ERF003;^Eukaryota; Viridiplantae; Streptophyta; Embryophyta; Tracheophyta; Spermatophyta; Magnoliophyta; eudicotyledons; core eudicotyledons; rosids; malvids; Brassicales; Brassicaceae; Camelineae; Arabidopsis	PF00847.15^AP2^AP2 domain^6-54^E:4.5e-15	.	GO:0005634^cellular_component^nucleus`GO:0003677^molecular_function^DNA binding`GO:0003700^molecular_function^sequence-specific DNA binding transcription factor activity`GO:0009873^biological_process^ethylene mediated signaling pathway`GO:0006351^biological_process^transcription, DNA-dependent	1.1275	5.1475	-1.98001	0.930577	0.0439254
c27637_g1	sp|O24592|NCED1_MAIZE^O24592^Q:32-603,H:19-603^69.4%ID^E:0^RecName: Full=9-cis-epoxycarotenoid dioxygenase 1, chloroplastic;^Eukaryota; Viridiplantae; Streptophyta; Embryophyta; Tracheophyta; Spermatophyta; Magnoliophyta; Liliopsida; Poales; Poaceae; PACMAD clade; Panicoideae; Andropogoneae; Zea	PF03055.10^RPE65^Retinal pigment epithelial membrane protein^128-595^E:6.4e-135	.	GO:0009570^cellular_component^chloroplast stroma`GO:0045549^molecular_function^9-cis-epoxycarotenoid dioxygenase activity`GO:0046872^molecular_function^metal ion binding`GO:0009688^biological_process^abscisic acid biosynthetic process`GO:0006950^biological_process^response to stress	4.4865	10.446	-1.26566	3.8211	0.0439254
c25481_g1	.	.	.	.	3.606	13.6485	-1.75908	1.74152	0.0439254
c865_g1	sp|Q42602|C89A2_ARATH^Q42602^Q:1-280,H:212-503^58.98%ID^E:1e-103^RecName: Full=Cytochrome P450 89A2;^Eukaryota; Viridiplantae; Streptophyta; Embryophyta; Tracheophyta; Spermatophyta; Magnoliophyta; eudicotyledons; core eudicotyledons; rosids; malvids; Brassicales; Brassicaceae; Camelineae; Arabidopsis	PF00067.17^p450^Cytochrome P450^6-271^E:6.1e-69	COG2124^Cytochrome P450	GO:0016021^cellular_component^integral to membrane`GO:0009055^molecular_function^electron carrier activity`GO:0020037^molecular_function^heme binding`GO:0005506^molecular_function^iron ion binding`GO:0004497^molecular_function^monooxygenase activity`GO:0016705^molecular_function^oxidoreductase activity, acting on paired donors, with incorporation or reduction of molecular oxygen	7.6985	2.6895	1.47866	2.09092	0.0439254
c28375_g3	.	.	.	.	36.557	14.1975	1.43308	5.29528	0.0439254
c24153_g1	.	.	.	.	10.559	4.9355	1.10943	3.63189	0.0439254
c14876_g1	.	.	.	.	21.145	6.651	1.61718	2.64878	0.0439254
c25055_g1	sp|Q9LI74|CHUP1_ARATH^Q9LI74^Q:274-528,H:720-982^57.58%ID^E:2e-94^RecName: Full=Protein CHUP1, chloroplastic;^Eukaryota; Viridiplantae; Streptophyta; Embryophyta; Tracheophyta; Spermatophyta; Magnoliophyta; eudicotyledons; core eudicotyledons; rosids; malvids; Brassicales; Brassicaceae; Camelineae; Arabidopsis	.	.	GO:0009707^cellular_component^chloroplast outer membrane`GO:0009902^biological_process^chloroplast relocation	84.2515	40.81	1.06939	6.61294	0.0439254
c13802_g1	.	PF00150.13^Cellulase^Cellulase (glycosyl hydrolase family 5)^15-183^E:5.4e-17	.	.	1.0845	5.365	-1.98783	0.889032	0.0439254
c24967_g2	sp|P22195|PER1_ARAHY^P22195^Q:18-324,H:10-316^68.4%ID^E:9e-154^RecName: Full=Cationic peroxidase 1;^Eukaryota; Viridiplantae; Streptophyta; Embryophyta; Tracheophyta; Spermatophyta; Magnoliophyta; eudicotyledons; core eudicotyledons; rosids; fabids; Fabales; Fabaceae; Papilionoideae; Dalbergieae; Arachis	PF00141.18^peroxidase^Peroxidase^52-287^E:1.4e-79	.	GO:0005576^cellular_component^extracellular region`GO:0020037^molecular_function^heme binding`GO:0046872^molecular_function^metal ion binding`GO:0004601^molecular_function^peroxidase activity`GO:0042744^biological_process^hydrogen peroxide catabolic process	18.027	6.0025	1.52961	3.40842	0.0439254
c23852_g1	sp|Q54GB2|CTSL2_DICDI^Q54GB2^Q:92-310,H:366-560^34.53%ID^E:7e-22^RecName: Full=CTD small phosphatase-like protein 2;^Eukaryota; Amoebozoa; Mycetozoa; Dictyosteliida; Dictyostelium	PF03031.13^NIF^NLI interacting factor-like phosphatase^119-301^E:1.2e-37	COG5190^TFIIF-interacting CTD phosphatases, including NLI-interacting factor	GO:0004721^molecular_function^phosphoprotein phosphatase activity`GO:0016311^biological_process^dephosphorylation	21.5885	44.0275	-1.04698	5.22419	0.0439254
c36715_g1	.	.	.	.	0	9.8045	-5.35828	-0.120373	0.0439254
c38607_g1	sp|Q8GT21|BEBT_CLABR^Q8GT21^Q:6-141,H:255-391^36.62%ID^E:9e-14^RecName: Full=Benzyl alcohol O-benzoyltransferase;^Eukaryota; Viridiplantae; Streptophyta; Embryophyta; Tracheophyta; Spermatophyta; Magnoliophyta; eudicotyledons; core eudicotyledons; rosids; malvids; Myrtales; Onagraceae; Clarkia	PF02458.10^Transferase^Transferase family^6-143^E:5e-14	.	GO:0016747^molecular_function^transferase activity, transferring acyl groups other than amino-acyl groups	1.145	7.518	-2.63001	0.682115	0.0439254
c17703_g2	.	.	.	.	10.0155	0	4.84697	-0.346406	0.0439254
c11820_g1	.	.	.	.	6.365	0	4.84697	-0.346406	0.0439254
c36287_g1	.	.	.	.	5.763	0	4.84697	-0.346406	0.0439254
c8333_g1	.	.	.	.	8.7715	0	4.84698	-0.346406	0.0439254
c19028_g1	.	.	.	.	27.039	4.9725	2.62818	0.691209	0.0439254
c28087_g1	.	.	.	.	17.237	2.6865	2.60146	3.08699	0.0439254
c15096_g1	.	.	.	.	5.716	16.8075	-1.59198	2.10217	0.0439254
c16035_g2	sp|Q7XWU3|CADH6_ORYSJ^Q7XWU3^Q:1-247,H:1-250^68%ID^E:8e-119^RecName: Full=Probable cinnamyl alcohol dehydrogenase 6;^Eukaryota; Viridiplantae; Streptophyta; Embryophyta; Tracheophyta; Spermatophyta; Magnoliophyta; Liliopsida; Poales; Poaceae; BEP clade; Ehrhartoideae; Oryzeae; Oryza	PF08240.7^ADH_N^Alcohol dehydrogenase GroES-like domain^36-149^E:3.4e-26	COG1064^Zn-dependent alcohol dehydrogenases	GO:0045551^molecular_function^cinnamyl-alcohol dehydrogenase activity`GO:0046872^molecular_function^metal ion binding`GO:0000166^molecular_function^nucleotide binding`GO:0052747^molecular_function^sinapyl alcohol dehydrogenase activity`GO:0008270^molecular_function^zinc ion binding`GO:0009809^biological_process^lignin biosynthetic process	0.4785	2.8695	-2.43451	0.535166	0.0439254
c29246_g2	sp|Q43190|LOX14_SOLTU^Q43190^Q:2-298,H:420-715^68.35%ID^E:2e-147^RecName: Full=Probable linoleate 9S-lipoxygenase 4;^Eukaryota; Viridiplantae; Streptophyta; Embryophyta; Tracheophyta; Spermatophyta; Magnoliophyta; eudicotyledons; core eudicotyledons; asterids; lamiids; Solanales; Solanaceae; Solanoideae; Solaneae; Solanum	PF00305.14^Lipoxygenase^Lipoxygenase^2-298^E:2.2e-143	.	GO:0005737^cellular_component^cytoplasm`GO:0005506^molecular_function^iron ion binding`GO:0016165^molecular_function^lipoxygenase activity`GO:0031408^biological_process^oxylipin biosynthetic process	11.771	25.272	-1.07977	3.78546	0.0439254
c20399_g1	.	.	.	.	13.563	2.6815	2.35002	0.538211	0.0439254
c775_g1	.	.	.	.	15.9035	0	5.13637	-0.224188	0.0439254
c8261_g1	.	.	.	.	7.626	0	5.13638	-0.224188	0.0439254
c19353_g1	sp|Q5XEP9|KCS17_ARATH^Q5XEP9^Q:1-186,H:220-407^80.32%ID^E:5e-106^RecName: Full=3-ketoacyl-CoA synthase 17;^Eukaryota; Viridiplantae; Streptophyta; Embryophyta; Tracheophyta; Spermatophyta; Magnoliophyta; eudicotyledons; core eudicotyledons; rosids; malvids; Brassicales; Brassicaceae; Camelineae; Arabidopsis	PF08392.7^FAE1_CUT1_RppA^FAE1/Type III polyketide synthase-like protein^1-167^E:2.6e-89`PF00195.14^Chal_sti_synt_N^Chalcone and stilbene synthases, N-terminal domain^7-80^E:3.7e-05	COG3424^Predicted naringenin-chalcone synthase	GO:0016021^cellular_component^integral to membrane`GO:0009922^molecular_function^fatty acid elongase activity`GO:0006633^biological_process^fatty acid biosynthetic process`GO:0006970^biological_process^response to osmotic stress`GO:0009611^biological_process^response to wounding`GO:0010345^biological_process^suberin biosynthetic process	3.575	13.392	-1.74612	1.87887	0.0439254
c27776_g2	sp|Q9LIA8|UGDH1_ARATH^Q9LIA8^Q:1-480,H:1-480^87.5%ID^E:0^RecName: Full=Probable UDP-glucose 6-dehydrogenase 1;^Eukaryota; Viridiplantae; Streptophyta; Embryophyta; Tracheophyta; Spermatophyta; Magnoliophyta; eudicotyledons; core eudicotyledons; rosids; malvids; Brassicales; Brassicaceae; Camelineae; Arabidopsis	PF03721.9^UDPG_MGDP_dh_N^UDP-glucose/GDP-mannose dehydrogenase family, NAD binding domain^3-185^E:9.9e-64`PF00984.14^UDPG_MGDP_dh^UDP-glucose/GDP-mannose dehydrogenase family, central domain^209-306^E:1.9e-32`PF03720.10^UDPG_MGDP_dh_C^UDP-glucose/GDP-mannose dehydrogenase family, UDP binding domain^328-451^E:1e-36	COG1004^Predicted UDP-glucose 6-dehydrogenase	GO:0005829^cellular_component^cytosol`GO:0005634^cellular_component^nucleus`GO:0051287^molecular_function^NAD binding`GO:0003979^molecular_function^UDP-glucose 6-dehydrogenase activity`GO:0052546^biological_process^cell wall pectin metabolic process`GO:0006065^biological_process^UDP-glucuronate biosynthetic process	41.399	79.8185	-0.951152	6.53177	0.0439254
c23205_g1	.	.	.	.	17.9835	0	5.50052	-0.090339	0.0439254
c13354_g1	.	.	.	.	28.7575	0	5.50053	-0.090339	0.0439254
c38547_g1	.	.	COG2124^Cytochrome P450	GO:0016021^cellular_component^integral to membrane`GO:0009055^molecular_function^electron carrier activity`GO:0020037^molecular_function^heme binding`GO:0005506^molecular_function^iron ion binding`GO:0004497^molecular_function^monooxygenase activity`GO:0016705^molecular_function^oxidoreductase activity, acting on paired donors, with incorporation or reduction of molecular oxygen	2.2555	13.9225	-2.2639	0.854347	0.0439254
c36670_g1	.	.	.	.	77.9215	174.313	-1.1849	5.34659	0.0439254
c1866_g1	.	.	.	.	15.121	0	4.80565	-0.365153	0.0439254
c35788_g1	.	.	.	.	6.3545	0	4.80564	-0.365153	0.0439254
c22495_g1	sp|Q05349|12KD_FRAAN^Q05349^Q:7-123,H:2-110^61.86%ID^E:4e-33^RecName: Full=Auxin-repressed 12.5 kDa protein;^Eukaryota; Viridiplantae; Streptophyta; Embryophyta; Tracheophyta; Spermatophyta; Magnoliophyta; eudicotyledons; core eudicotyledons; rosids; fabids; Rosales; Rosaceae; Rosoideae; Potentilleae; Fragariinae; Fragaria	PF05564.7^Auxin_repressed^Dormancy/auxin associated protein^12-123^E:5.6e-40	.	GO:0009734^biological_process^auxin mediated signaling pathway	42.5975	15.9895	1.45465	3.79283	0.0439254
c14759_g1	sp|P10978|POLX_TOBAC^P10978^Q:7-184,H:522-701^46.96%ID^E:5e-46^RecName: Full=Retrovirus-related Pol polyprotein from transposon TNT 1-94;^Eukaryota; Viridiplantae; Streptophyta; Embryophyta; Tracheophyta; Spermatophyta; Magnoliophyta; eudicotyledons; core eudicotyledons; asterids; lamiids; Solanales; Solanaceae; Nicotianoideae; Nicotianeae; Nicotiana	PF00665.21^rve^Integrase core domain^6-80^E:2.6e-21`PF13683.1^rve_3^Integrase core domain^53-80^E:3.1e-07	.	GO:0004190^molecular_function^aspartic-type endopeptidase activity`GO:0004519^molecular_function^endonuclease activity`GO:0046872^molecular_function^metal ion binding`GO:0003676^molecular_function^nucleic acid binding`GO:0003964^molecular_function^RNA-directed DNA polymerase activity`GO:0008270^molecular_function^zinc ion binding`GO:0015074^biological_process^DNA integration`GO:0090305^biological…	1.7935	0	4.80563	-0.365153	0.0439254
c14074_g1	.	.	.	.	2.8095	0	4.80563	-0.365153	0.0439254
c8953_g1	.	.	.	.	5.169	0	4.80563	-0.365153	0.0439254
c19399_g1	.	.	.	.	5.9785	1.4515	2.00126	0.850482	0.0439254
c39092_g1	.	.	.	.	10.1865	0	4.80563	-0.365153	0.0439254
c6991_g1	sp|Q9XGV9|COMT2_OCIBA^Q9XGV9^Q:1-123,H:102-224^62.6%ID^E:4e-51^RecName: Full=Caffeic acid 3-O-methyltransferase 2;^Eukaryota; Viridiplantae; Streptophyta; Embryophyta; Tracheophyta; Spermatophyta; Magnoliophyta; eudicotyledons; core eudicotyledons; asterids; lamiids; Lamiales; Lamiaceae; Nepetoideae; Ocimeae; Ocimum	PF00891.13^Methyltransf_2^O-methyltransferase^2-123^E:3.1e-38	.	GO:0047763^molecular_function^caffeate O-methyltransferase activity`GO:0009809^biological_process^lignin biosynthetic process	3.424	0	4.80561	-0.365153	0.0439254
c17006_g1	.	.	.	.	6.4615	0	4.80561	-0.365153	0.0439254
c6963_g1	.	.	.	.	9.7515	0.7065	3.75618	0.575721	0.0440225
c35470_g1	.	.	.	.	5.1875	0.898	2.31886	0.773648	0.0440672
c21784_g1	.	.	.	.	12.1855	1.1065	3.23271	0.113774	0.0440672
c17734_g1	sp|Q56X72|RTNLS_ARATH^Q56X72^Q:162-451,H:148-438^49.32%ID^E:3e-91^RecName: Full=Reticulon-like protein B21;^Eukaryota; Viridiplantae; Streptophyta; Embryophyta; Tracheophyta; Spermatophyta; Magnoliophyta; eudicotyledons; core eudicotyledons; rosids; malvids; Brassicales; Brassicaceae; Camelineae; Arabidopsis	PF02453.12^Reticulon^Reticulon^241-399^E:4.2e-22	.	GO:0005789^cellular_component^endoplasmic reticulum membrane`GO:0016021^cellular_component^integral to membrane	44.4375	83.3425	-0.90748	6.90097	0.0441559
c24224_g4	sp|Q03686|BIP8_TOBAC^Q03686^Q:1-111,H:183-293^78.38%ID^E:4e-55^RecName: Full=Luminal-binding protein 8;^Eukaryota; Viridiplantae; Streptophyta; Embryophyta; Tracheophyta; Spermatophyta; Magnoliophyta; eudicotyledons; core eudicotyledons; asterids; lamiids; Solanales; Solanaceae; Nicotianoideae; Nicotianeae; Nicotiana	PF00012.15^HSP70^Hsp70 protein^1-90^E:9.9e-12	.	GO:0005788^cellular_component^endoplasmic reticulum lumen`GO:0005524^molecular_function^ATP binding	46.468	9.0045	2.28629	2.46467	0.0441559
c12797_g1	sp|P33080|AX10A_SOYBN^P33080^Q:39-105,H:23-90^60.29%ID^E:1e-22^RecName: Full=Auxin-induced protein X10A;^Eukaryota; Viridiplantae; Streptophyta; Embryophyta; Tracheophyta; Spermatophyta; Magnoliophyta; eudicotyledons; core eudicotyledons; rosids; fabids; Fabales; Fabaceae; Papilionoideae; Phaseoleae; Glycine	PF02519.9^Auxin_inducible^Auxin responsive protein^19-104^E:1.6e-30	.	GO:0009734^biological_process^auxin mediated signaling pathway	22.72	6.2765	1.78303	2.1275	0.0441559
c36619_g1	.	.	.	.	4.3725	0.8235	2.32012	0.523471	0.0441559
c16009_g1	sp|Q9SD53|Y3720_ARATH^Q9SD53^Q:28-180,H:44-191^32.7%ID^E:3e-17^RecName: Full=UPF0481 protein At3g47200;^Eukaryota; Viridiplantae; Streptophyta; Embryophyta; Tracheophyta; Spermatophyta; Magnoliophyta; eudicotyledons; core eudicotyledons; rosids; malvids; Brassicales; Brassicaceae; Camelineae; Arabidopsis	PF03140.10^DUF247^Plant protein of unknown function^32-202^E:2e-45	.	GO:0016021^cellular_component^integral to membrane`GO:0005886^cellular_component^plasma membrane	6.938	1.723	1.95046	1.19487	0.044252
c9556_g1	.	.	.	.	10.191	0	5.22237	-0.205622	0.0443478
c26576_g1	.	PF06200.9^tify^tify domain^19-33^E:8.6e-05`PF07676.7^PD40^WD40-like Beta Propeller Repeat^27-44^E:0.021	.	.	276.597	131.327	1.08818	6.89994	0.0444434
c13515_g1	.	.	.	.	0.463	3.8305	-2.51733	0.162544	0.0444589
c8837_g1	.	.	.	.	9.6555	1.24	2.75479	0.383677	0.0444589
c22002_g1	.	.	.	.	34.8685	14.2405	1.26359	3.28092	0.0444589
c25433_g1	.	.	.	.	17.9405	8.2585	1.07147	3.84111	0.0444589
c21857_g1	.	.	.	.	86.8865	45.6675	0.924179	6.33801	0.0444589
c33952_g1	.	.	.	.	41.5065	7.421	2.60094	1.11202	0.0444589
c27191_g1	sp|Q63AJ1|KYNB_BACCZ^Q63AJ1^Q:59-270,H:7-206^33.64%ID^E:3e-20^RecName: Full=Kynurenine formamidase;^Bacteria; Firmicutes; Bacilli; Bacillales; Bacillaceae; Bacillus; Bacillus cereus group	PF04199.8^Cyclase^Putative cyclase^58-216^E:7.1e-25	COG1878^Predicted metal-dependent hydrolase	GO:0004061^molecular_function^arylformamidase activity`GO:0004328^molecular_function^formamidase activity`GO:0043420^biological_process^anthranilate metabolic process`GO:0019441^biological_process^tryptophan catabolic process to kynurenine	59.331	26.821	1.12045	5.31174	0.0444589
c27754_g1	.	.	.	.	0.699	4.044	-2.15317	0.589245	0.0444589
c20600_g2	sp|Q69SA9|PDI54_ORYSJ^Q69SA9^Q:4-121,H:360-479^59.02%ID^E:2e-35^RecName: Full=Protein disulfide isomerase-like 5-4;^Eukaryota; Viridiplantae; Streptophyta; Embryophyta; Tracheophyta; Spermatophyta; Magnoliophyta; Liliopsida; Poales; Poaceae; BEP clade; Ehrhartoideae; Oryzeae; Oryza	PF07970.7^COPIIcoated_ERV^Endoplasmic reticulum vesicle transporter^21-106^E:1.8e-16	COG0526^Thiol-disulfide isomerase and thioredoxins	GO:0016021^cellular_component^integral to membrane`GO:0045454^biological_process^cell redox homeostasis	13.5135	4.1895	1.65803	1.53783	0.0444589
c29143_g1	.	.	.	.	17.868	4.2515	2.12557	0.725264	0.0444589
c27387_g1	.	.	.	.	7.645	17.3385	-1.21505	3.47326	0.0444589
c20272_g3	.	.	.	.	18.0505	3.331	2.30665	0.506706	0.0444589
c30465_g1	.	.	.	.	8.814	0.667	3.21713	0.0891938	0.0444589
c30247_g3	sp|Q8W0A1|BGAL2_ORYSJ^Q8W0A1^Q:1-495,H:225-719^77.78%ID^E:0^RecName: Full=Beta-galactosidase 2;^Eukaryota; Viridiplantae; Streptophyta; Embryophyta; Tracheophyta; Spermatophyta; Magnoliophyta; Liliopsida; Poales; Poaceae; BEP clade; Ehrhartoideae; Oryzeae; Oryza	PF01301.14^Glyco_hydro_35^Glycosyl hydrolases family 35^15-113^E:2.8e-33	COG1874^Beta-galactosidase	GO:0048046^cellular_component^apoplast`GO:0009505^cellular_component^plant-type cell wall`GO:0004565^molecular_function^beta-galactosidase activity`GO:0030246^molecular_function^carbohydrate binding`GO:0043169^molecular_function^cation binding`GO:0005975^biological_process^carbohydrate metabolic process	22.1825	9.9385	1.02721	5.12468	0.0444589
c23750_g1	sp|Q9XF88|CB4B_ARATH^Q9XF88^Q:1-72,H:216-287^90.28%ID^E:2e-38^RecName: Full=Chlorophyll a-b binding protein CP29.2, chloroplastic;^Eukaryota; Viridiplantae; Streptophyta; Embryophyta; Tracheophyta; Spermatophyta; Magnoliophyta; eudicotyledons; core eudicotyledons; rosids; malvids; Brassicales; Brassicaceae; Camelineae; Arabidopsis	PF00504.16^Chloroa_b-bind^Chlorophyll A-B binding protein^1-42^E:2.7e-15	.	GO:0009941^cellular_component^chloroplast envelope`GO:0009535^cellular_component^chloroplast thylakoid membrane`GO:0016021^cellular_component^integral to membrane`GO:0009522^cellular_component^photosystem I`GO:0009523^cellular_component^photosystem II`GO:0016168^molecular_function^chlorophyll binding`GO:0046872^molecular_function^metal ion binding`GO:0009765^biological_process^photosynthesis, lig…	15.464	43.734	-1.49642	2.22401	0.0444589
c12077_g3	sp|Q9FFG8|PP417_ARATH^Q9FFG8^Q:35-106,H:147-217^36.11%ID^E:1e-06^RecName: Full=Pentatricopeptide repeat-containing protein At5g44230;^Eukaryota; Viridiplantae; Streptophyta; Embryophyta; Tracheophyta; Spermatophyta; Magnoliophyta; eudicotyledons; core eudicotyledons; rosids; malvids; Brassicales; Brassicaceae; Camelineae; Arabidopsis	PF13812.1^PPR_3^Pentatricopeptide repeat domain^74-99^E:0.0067`PF01535.15^PPR^PPR repeat^75-102^E:2.1e-05	.	.	10.367	3.0125	1.76564	1.23546	0.0444589
c7599_g1	.	.	.	.	8.546	0	4.97647	-0.27942	0.0444589
c18924_g2	.	.	.	.	14.599	0	4.97647	-0.27942	0.0444589
c30883_g1	.	.	.	.	5.8465	0	4.97647	-0.27942	0.0444589
c32316_g1	.	.	.	.	5.803	0	4.97646	-0.27942	0.0444589
c16166_g1	sp|Q551H4|FRAY2_DICDI^Q551H4^Q:1-71,H:61-131^43.06%ID^E:4e-08^RecName: Full=Serine/threonine-protein kinase fray2;^Eukaryota; Amoebozoa; Mycetozoa; Dictyosteliida; Dictyostelium	PF00069.20^Pkinase^Protein kinase domain^11-70^E:2.6e-06`PF07714.12^Pkinase_Tyr^Protein tyrosine kinase^13-71^E:0.0001	COG0515^Serine/threonine protein kinase	GO:0005524^molecular_function^ATP binding`GO:0046872^molecular_function^metal ion binding`GO:0004674^molecular_function^protein serine/threonine kinase activity	14.599	0	4.97646	-0.27942	0.0444589
c5922_g1	.	.	.	.	3.001	0	4.97646	-0.27942	0.0444589
c17847_g1	.	.	.	.	5.6765	0	4.97645	-0.27942	0.0444589
c10687_g1	.	.	.	.	3.0155	0	4.97644	-0.27942	0.0444589
c11792_g1	.	.	.	.	32.9515	14.383	1.18633	3.17649	0.0444589
c12101_g1	.	.	.	.	0	4.0215	-4.91003	-0.327623	0.0444589
c37055_g1	sp|P52276|SYN_SYNY3^P52276^Q:1-74,H:333-406^56.76%ID^E:7e-27^RecName: Full=Asparagine--tRNA ligase;^Bacteria; Cyanobacteria; Chroococcales; Synechocystis	PF00152.15^tRNA-synt_2^tRNA synthetases class II (D, K and N)^2-73^E:2e-08	COG0017^Aspartyl/asparaginyl-tRNA synthetases	GO:0005737^cellular_component^cytoplasm`GO:0004816^molecular_function^asparagine-tRNA ligase activity`GO:0005524^molecular_function^ATP binding`GO:0003676^molecular_function^nucleic acid binding`GO:0006421^biological_process^asparaginyl-tRNA aminoacylation	0	13.1145	-4.91003	-0.327623	0.0444589
c27266_g2	.	.	.	.	25.9245	9.8435	1.39799	2.2464	0.0444589
c14913_g1	sp|Q6Q2C2|HYES_PIG^Q6Q2C2^Q:1-276,H:273-544^29.97%ID^E:9e-42^RecName: Full=Bifunctional epoxide hydrolase 2;^Eukaryota; Metazoa; Chordata; Craniata; Vertebrata; Euteleostomi; Mammalia; Eutheria; Laurasiatheria; Cetartiodactyla; Suina; Suidae; Sus	PF12697.2^Abhydrolase_6^Alpha/beta hydrolase family^2-268^E:4.7e-33`PF12695.2^Abhydrolase_5^Alpha/beta hydrolase family^2-257^E:3.5e-12`PF00561.15^Abhydrolase_1^alpha/beta hydrolase fold^17-116^E:5.4e-14	COG0596^Predicted hydrolases or acyltransferases (alpha/beta hydrolase superfamily)	GO:0005777^cellular_component^peroxisome`GO:0033885^molecular_function^10-hydroxy-9-(phosphonooxy)octadecanoate phosphatase activity`GO:0004301^molecular_function^epoxide hydrolase activity`GO:0042577^molecular_function^lipid phosphatase activity`GO:0000287^molecular_function^magnesium ion binding`GO:0019439^biological_process^aromatic compound catabolic process`GO:0046839^biological_process^phos…	2.559	7.777	-1.7088	2.11577	0.0445512
c27113_g1	.	.	.	.	105.802	11.0965	3.14964	1.46905	0.0447352
c11531_g1	.	.	.	.	6.777	0	5.05352	-0.216872	0.0447352
c11563_g1	.	.	.	.	4.7055	1.193	1.83193	1.2157	0.0448171
c19464_g2	sp|Q93VR4|ML423_ARATH^Q93VR4^Q:1-150,H:3-152^49.33%ID^E:3e-51^RecName: Full=MLP-like protein 423;^Eukaryota; Viridiplantae; Streptophyta; Embryophyta; Tracheophyta; Spermatophyta; Magnoliophyta; eudicotyledons; core eudicotyledons; rosids; malvids; Brassicales; Brassicaceae; Camelineae; Arabidopsis	PF00407.14^Bet_v_1^Pathogenesis-related protein Bet v I family^2-150^E:3.6e-43`PF10604.4^Polyketide_cyc2^Polyketide cyclase / dehydrase and lipid transport^3-127^E:1.7e-11	.	GO:0016020^cellular_component^membrane`GO:0006952^biological_process^defense response`GO:0009607^biological_process^response to biotic stimulus	683.662	1673.71	-1.31545	9.47566	0.0448171
c5939_g1	.	.	.	.	54.351	120.879	-1.18149	4.78818	0.0448171
c6245_g2	.	.	.	.	6.7955	28.8335	-1.88201	0.874468	0.0448171
c26576_g3	.	.	.	.	41.7495	18.004	1.23848	4.00738	0.0448382
c29764_g1	sp|Q9SW93|SCA_LILLO^Q9SW93^Q:6-112,H:11-112^59.81%ID^E:2e-35^RecName: Full=Stigma/stylar cysteine-rich adhesin;^Eukaryota; Viridiplantae; Streptophyta; Embryophyta; Tracheophyta; Spermatophyta; Magnoliophyta; Liliopsida; Liliales; Liliaceae; Lilium	PF14368.1^LTP_2^Probable lipid transfer^8-98^E:0.00011`PF00234.17^Tryp_alpha_amyl^Protease inhibitor/seed storage/LTP family^25-109^E:1.1e-05	.	GO:0008289^molecular_function^lipid binding`GO:0006869^biological_process^lipid transport	231.53	55.1255	1.96059	5.99512	0.0448382
c15769_g1	sp|A2YBX5|G11A_ORYSI^A2YBX5^Q:1-122,H:336-460^60.16%ID^E:2e-43^RecName: Full=Protein kinase G11A;^Eukaryota; Viridiplantae; Streptophyta; Embryophyta; Tracheophyta; Spermatophyta; Magnoliophyta; Liliopsida; Poales; Poaceae; BEP clade; Ehrhartoideae; Oryzeae; Oryza	PF00069.20^Pkinase^Protein kinase domain^89-122^E:2e-07	COG0515^Serine/threonine protein kinase	GO:0005737^cellular_component^cytoplasm`GO:0005730^cellular_component^nucleolus`GO:0005524^molecular_function^ATP binding`GO:0004674^molecular_function^protein serine/threonine kinase activity	0.803	6.6915	-2.61833	0.246861	0.0448382
c30365_g3	.	.	COG0515^Serine/threonine protein kinase	GO:0005768^cellular_component^endosome`GO:0010008^cellular_component^endosome membrane`GO:0016021^cellular_component^integral to membrane`GO:0005886^cellular_component^plasma membrane`GO:0043234^cellular_component^protein complex`GO:0005524^molecular_function^ATP binding`GO:0004903^molecular_function^growth hormone receptor activity`GO:0042803^molecular_function^protein homodimerization activity`…	9.6585	3.359	1.47202	2.21448	0.0448382
c25442_g3	sp|O22264|MYB12_ARATH^O22264^Q:22-175,H:1-159^70.44%ID^E:3e-73^RecName: Full=Transcription factor MYB12;^Eukaryota; Viridiplantae; Streptophyta; Embryophyta; Tracheophyta; Spermatophyta; Magnoliophyta; eudicotyledons; core eudicotyledons; rosids; malvids; Brassicales; Brassicaceae; Camelineae; Arabidopsis	PF00249.26^Myb_DNA-binding^Myb-like DNA-binding domain^35-82^E:6.9e-15`PF13921.1^Myb_DNA-bind_6^Myb-like DNA-binding domain^38-97^E:3.6e-10`PF00249.26^Myb_DNA-binding^Myb-like DNA-binding domain^91-133^E:1.7e-13`PF13921.1^Myb_DNA-bind_6^Myb-like DNA-binding domain^93-136^E:3.1e-09	COG5147^Myb superfamily proteins, including transcription factors and mRNA splicing factors	GO:0005634^cellular_component^nucleus`GO:0003682^molecular_function^chromatin binding`GO:0003677^molecular_function^DNA binding`GO:0003700^molecular_function^sequence-specific DNA binding transcription factor activity`GO:0009813^biological_process^flavonoid biosynthetic process`GO:0045893^biological_process^positive regulation of transcription, DNA-dependent`GO:0009733^biological_process^response…	30.919	11.3615	1.49355	3.83882	0.0448382
c38216_g1	sp|Q6AX33|MAST3_XENLA^Q6AX33^Q:3-165,H:486-632^47.85%ID^E:8e-41^RecName: Full=Microtubule-associated serine/threonine-protein kinase 3;^Eukaryota; Metazoa; Chordata; Craniata; Vertebrata; Euteleostomi; Amphibia; Batrachia; Anura; Pipoidea; Pipidae; Xenopodinae; Xenopus; Xenopus	PF00069.20^Pkinase^Protein kinase domain^2-163^E:5.2e-38`PF07714.12^Pkinase_Tyr^Protein tyrosine kinase^9-63^E:9e-11`PF07714.12^Pkinase_Tyr^Protein tyrosine kinase^95-159^E:0.00013	.	GO:0005524^molecular_function^ATP binding`GO:0000287^molecular_function^magnesium ion binding`GO:0004674^molecular_function^protein serine/threonine kinase activity	4.2445	0.6525	2.59754	0.320347	0.0448382
c27263_g1	.	.	.	.	9.773	19.1735	-0.968115	4.59529	0.0448382
c37383_g1	.	.	.	.	8.2625	2.2665	1.92218	1.03402	0.0448382
c24392_g1	sp|Q2QWE3|P2C77_ORYSJ^Q2QWE3^Q:87-378,H:95-419^51.99%ID^E:2e-89^RecName: Full=Probable protein phosphatase 2C 77;^Eukaryota; Viridiplantae; Streptophyta; Embryophyta; Tracheophyta; Spermatophyta; Magnoliophyta; Liliopsida; Poales; Poaceae; BEP clade; Ehrhartoideae; Oryzeae; Oryza	PF00481.16^PP2C^Protein phosphatase 2C^129-367^E:1.3e-56`PF13672.1^PP2C_2^Protein phosphatase 2C^157-344^E:4.7e-08	COG0631^Serine/threonine protein phosphatase	GO:0046872^molecular_function^metal ion binding`GO:0004722^molecular_function^protein serine/threonine phosphatase activity`GO:0006470^biological_process^protein dephosphorylation	8.8425	6.27	1.87642	2.50964	0.0449286
c33804_g1	.	.	.	.	43.897	20.249	1.09957	3.96467	0.0449686
c27235_g1	sp|P19866|G3PA_SPIOL^P19866^Q:1-403,H:1-401^82.38%ID^E:0^RecName: Full=Glyceraldehyde-3-phosphate dehydrogenase A, chloroplastic;^Eukaryota; Viridiplantae; Streptophyta; Embryophyta; Tracheophyta; Spermatophyta; Magnoliophyta; eudicotyledons; core eudicotyledons; Caryophyllales; Amaranthaceae; Spinacia	PF00044.19^Gp_dh_N^Glyceraldehyde 3-phosphate dehydrogenase, NAD binding domain^69-220^E:4.3e-54`PF02800.15^Gp_dh_C^Glyceraldehyde 3-phosphate dehydrogenase, C-terminal domain^225-381^E:7.8e-68	.	GO:0009507^cellular_component^chloroplast`GO:0047100^molecular_function^glyceraldehyde-3-phosphate dehydrogenase (NADP+) (phosphorylating) activity`GO:0051287^molecular_function^NAD binding`GO:0050661^molecular_function^NADP binding`GO:0006006^biological_process^glucose metabolic process`GO:0019253^biological_process^reductive pentose-phosphate cycle	43.1415	81.886	-0.920181	6.31479	0.0449686
c37034_g1	.	.	.	.	5.604	0	5.18785	-0.140793	0.0450084
c34603_g1	.	.	.	.	0.785	6.301	-2.4826	0.155233	0.0450084
c28968_g5	sp|Q23892|GLUA_DICDI^Q23892^Q:1-90,H:347-437^34.78%ID^E:4e-08^RecName: Full=Lysosomal beta glucosidase;^Eukaryota; Amoebozoa; Mycetozoa; Dictyosteliida; Dictyostelium	PF00933.16^Glyco_hydro_3^Glycosyl hydrolase family 3 N terminal domain^1-84^E:2e-19	COG1472^Beta-glucosidase-related glycosidases	GO:0005615^cellular_component^extracellular space`GO:0005764^cellular_component^lysosome`GO:0008422^molecular_function^beta-glucosidase activity`GO:0005975^biological_process^carbohydrate metabolic process	0	7.044	-4.86983	-0.344047	0.0451876
c5678_g1	.	.	.	.	0	4.2425	-5.51577	0.0458599	0.0451876
c29261_g1	.	.	COG5049^5'-3' exonuclease	GO:0005634^cellular_component^nucleus`GO:0004534^molecular_function^5'-3' exoribonuclease activity`GO:0046872^molecular_function^metal ion binding`GO:0003676^molecular_function^nucleic acid binding`GO:0008270^molecular_function^zinc ion binding`GO:0006397^biological_process^mRNA processing`GO:0090305^biological_process^nucleic acid phosphodiester bond hydrolysis	4.3055	0.5475	2.94384	0.593952	0.0454548
c19418_g1	sp|Q39194|PSBW_ARATH^Q39194^Q:35-165,H:1-133^59.56%ID^E:3e-40^RecName: Full=Photosystem II reaction center W protein, chloroplastic;^Eukaryota; Viridiplantae; Streptophyta; Embryophyta; Tracheophyta; Spermatophyta; Magnoliophyta; eudicotyledons; core eudicotyledons; rosids; malvids; Brassicales; Brassicaceae; Camelineae; Arabidopsis	PF07123.7^PsbW^Photosystem II reaction centre W protein (PsbW)^35-165^E:4.6e-41	.	GO:0009535^cellular_component^chloroplast thylakoid membrane`GO:0016021^cellular_component^integral to membrane`GO:0009523^cellular_component^photosystem II`GO:0015979^biological_process^photosynthesis`GO:0042549^biological_process^photosystem II stabilization	5.5125	17.038	-1.52205	2.05456	0.0454548
c36968_g1	sp|Q96519|PER11_ARATH^Q96519^Q:1-327,H:6-336^62.65%ID^E:3e-150^RecName: Full=Peroxidase 11;^Eukaryota; Viridiplantae; Streptophyta; Embryophyta; Tracheophyta; Spermatophyta; Magnoliophyta; eudicotyledons; core eudicotyledons; rosids; malvids; Brassicales; Brassicaceae; Camelineae; Arabidopsis	PF00141.18^peroxidase^Peroxidase^42-292^E:2e-66	.	GO:0005576^cellular_component^extracellular region`GO:0020037^molecular_function^heme binding`GO:0046872^molecular_function^metal ion binding`GO:0004601^molecular_function^peroxidase activity`GO:0042744^biological_process^hydrogen peroxide catabolic process`GO:0048511^biological_process^rhythmic process	1.3265	4.19	-1.59954	1.62635	0.0454548
c35131_g1	.	.	.	.	21.9215	5.9475	1.80529	1.49214	0.0454933
c10476_g1	sp|P49175|INV1_MAIZE^P49175^Q:74-645,H:91-663^69.97%ID^E:0^RecName: Full=Beta-fructofuranosidase 1;^Eukaryota; Viridiplantae; Streptophyta; Embryophyta; Tracheophyta; Spermatophyta; Magnoliophyta; Liliopsida; Poales; Poaceae; PACMAD clade; Panicoideae; Andropogoneae; Zea	PF11837.3^DUF3357^Domain of unknown function (DUF3357)^5-103^E:8.9e-14`PF00251.15^Glyco_hydro_32N^Glycosyl hydrolases family 32 N-terminal domain^111-441^E:1.3e-113`PF08244.7^Glyco_hydro_32C^Glycosyl hydrolases family 32 C terminal^508-596^E:3.6e-16	.	GO:0009505^cellular_component^plant-type cell wall`GO:0000325^cellular_component^plant-type vacuole`GO:0051669^molecular_function^fructan beta-fructosidase activity`GO:0050306^molecular_function^sucrose 1F-fructosyltransferase activity`GO:0004575^molecular_function^sucrose alpha-glucosidase activity`GO:0005975^biological_process^carbohydrate metabolic process	15.5425	29.3535	-0.914071	5.55752	0.0454933
c20483_g1	.	.	.	.	14.993	3.807	1.88013	2.26582	0.0457203
c16216_g1	.	.	.	.	2.2595	0.2	3.15252	0.0856492	0.045758
c30526_g1	sp|Q949P1|ABAH1_ARATH^Q949P1^Q:18-207,H:168-353^37.5%ID^E:2e-30^RecName: Full=Abscisic acid 8'-hydroxylase 1;^Eukaryota; Viridiplantae; Streptophyta; Embryophyta; Tracheophyta; Spermatophyta; Magnoliophyta; eudicotyledons; core eudicotyledons; rosids; malvids; Brassicales; Brassicaceae; Camelineae; Arabidopsis	PF00067.17^p450^Cytochrome P450^63-210^E:5.1e-26	COG2124^Cytochrome P450	GO:0016021^cellular_component^integral to membrane`GO:0010295^molecular_function^(+)-abscisic acid 8'-hydroxylase activity`GO:0009055^molecular_function^electron carrier activity`GO:0020037^molecular_function^heme binding`GO:0005506^molecular_function^iron ion binding`GO:0046345^biological_process^abscisic acid catabolic process`GO:0006950^biological_process^response to stress	5.0795	1.159	2.02332	0.854111	0.045758
c10716_g1	.	.	.	.	0.4585	6.26	-3.11184	-0.00170047	0.045984
c21115_g1	sp|Q0JG75|PSB28_ORYSJ^Q0JG75^Q:40-220,H:3-180^65.95%ID^E:5e-78^RecName: Full=Photosystem II reaction center PSB28 protein, chloroplastic;^Eukaryota; Viridiplantae; Streptophyta; Embryophyta; Tracheophyta; Spermatophyta; Magnoliophyta; Liliopsida; Poales; Poaceae; BEP clade; Ehrhartoideae; Oryzeae; Oryza	PF03912.9^Psb28^Psb28 protein^112-217^E:1.8e-43	NOG08123^Photosystem II reaction center protein	GO:0009570^cellular_component^chloroplast stroma`GO:0009535^cellular_component^chloroplast thylakoid membrane`GO:0009654^cellular_component^oxygen evolving complex`GO:0015979^biological_process^photosynthesis	18.392	40.084	-1.11448	3.90713	0.0460715
c25430_g1	.	.	.	.	6.3705	1.82	1.87684	1.50011	0.0460947
c23609_g1	sp|P27524|CB4A_SOLLC^P27524^Q:5-258,H:4-256^81.1%ID^E:6e-143^RecName: Full=Chlorophyll a-b binding protein CP24 10A, chloroplastic;^Eukaryota; Viridiplantae; Streptophyta; Embryophyta; Tracheophyta; Spermatophyta; Magnoliophyta; eudicotyledons; core eudicotyledons; asterids; lamiids; Solanales; Solanaceae; Solanoideae; Solaneae; Solanum; Lycopersicon	PF00504.16^Chloroa_b-bind^Chlorophyll A-B binding protein^70-246^E:1.9e-46	.	GO:0009535^cellular_component^chloroplast thylakoid membrane`GO:0016021^cellular_component^integral to membrane`GO:0009523^cellular_component^photosystem II`GO:0016168^molecular_function^chlorophyll binding`GO:0009765^biological_process^photosynthesis, light harvesting`GO:0018298^biological_process^protein-chromophore linkage	17.8495	34.722	-0.951772	4.67176	0.0460947
c8443_g1	sp|Q9FYB5|DNJ11_ARATH^Q9FYB5^Q:29-129,H:56-161^42.59%ID^E:7e-17^RecName: Full=Chaperone protein dnaJ 11, chloroplastic;^Eukaryota; Viridiplantae; Streptophyta; Embryophyta; Tracheophyta; Spermatophyta; Magnoliophyta; eudicotyledons; core eudicotyledons; rosids; malvids; Brassicales; Brassicaceae; Camelineae; Arabidopsis	PF00226.26^DnaJ^DnaJ domain^41-102^E:1e-16	COG2214^DnaJ-class molecular chaperone	GO:0009570^cellular_component^chloroplast stroma`GO:0005634^cellular_component^nucleus`GO:0009536^cellular_component^plastid`GO:0006457^biological_process^protein folding`GO:0006950^biological_process^response to stress	4.5395	12.4065	-1.51503	2.15554	0.0460947
c38917_g1	.	.	.	.	43.5575	7.939	2.35506	1.76694	0.0460947
c29680_g2	sp|Q9LM66|XCP2_ARATH^Q9LM66^Q:27-332,H:30-337^72.73%ID^E:3e-164^RecName: Full=Xylem cysteine proteinase 2;^Eukaryota; Viridiplantae; Streptophyta; Embryophyta; Tracheophyta; Spermatophyta; Magnoliophyta; eudicotyledons; core eudicotyledons; rosids; malvids; Brassicales; Brassicaceae; Camelineae; Arabidopsis	PF08246.7^Inhibitor_I29^Cathepsin propeptide inhibitor domain (I29)^48-104^E:2.5e-18`PF00112.18^Peptidase_C1^Papain family cysteine protease^133-331^E:4.7e-80	COG4870^Cysteine protease	GO:0005618^cellular_component^cell wall`GO:0005886^cellular_component^plasma membrane`GO:0005773^cellular_component^vacuole`GO:0008234^molecular_function^cysteine-type peptidase activity`GO:0010623^biological_process^developmental programmed cell death`GO:0006508^biological_process^proteolysis	5.457	13.0375	-1.25229	3.03047	0.0460947
c35317_g1	sp|P09761|WIN1_SOLTU^P09761^Q:24-143,H:80-199^76.67%ID^E:2e-63^RecName: Full=Wound-induced protein WIN1;^Eukaryota; Viridiplantae; Streptophyta; Embryophyta; Tracheophyta; Spermatophyta; Magnoliophyta; eudicotyledons; core eudicotyledons; asterids; lamiids; Solanales; Solanaceae; Solanoideae; Solaneae; Solanum	PF00967.12^Barwin^Barwin family^23-141^E:1e-61	.	GO:0008061^molecular_function^chitin binding`GO:0042742^biological_process^defense response to bacterium`GO:0050832^biological_process^defense response to fungus	91.8035	38.2865	1.23232	4.86178	0.0461985
c6080_g1	sp|P28493|PR5_ARATH^P28493^Q:1-34,H:207-239^82.35%ID^E:3e-10^RecName: Full=Pathogenesis-related protein 5;^Eukaryota; Viridiplantae; Streptophyta; Embryophyta; Tracheophyta; Spermatophyta; Magnoliophyta; eudicotyledons; core eudicotyledons; rosids; malvids; Brassicales; Brassicaceae; Camelineae; Arabidopsis	PF00314.12^Thaumatin^Thaumatin family^1-34^E:1.8e-12	NOG70012^Protein involved in response to other organism	GO:0048046^cellular_component^apoplast`GO:0005618^cellular_component^cell wall`GO:0005773^cellular_component^vacuole`GO:0031540^biological_process^regulation of anthocyanin biosynthetic process`GO:0046686^biological_process^response to cadmium ion`GO:0010224^biological_process^response to UV-B`GO:0009615^biological_process^response to virus`GO:0009627^biological_process^systemic acquired resistan…	6.5235	0.6155	3.02688	0.475124	0.0461985
c25360_g1	sp|Q9LJ44|COL12_ARATH^Q9LJ44^Q:289-335,H:305-351^53.19%ID^E:8e-08^RecName: Full=Zinc finger protein CONSTANS-LIKE 12;^Eukaryota; Viridiplantae; Streptophyta; Embryophyta; Tracheophyta; Spermatophyta; Magnoliophyta; eudicotyledons; core eudicotyledons; rosids; malvids; Brassicales; Brassicaceae; Camelineae; Arabidopsis	PF06203.9^CCT^CCT motif^291-334^E:7.3e-16	.	GO:0005634^cellular_component^nucleus`GO:0046872^molecular_function^metal ion binding`GO:0003700^molecular_function^sequence-specific DNA binding transcription factor activity`GO:0008270^molecular_function^zinc ion binding	183.569	346.894	-0.922983	8.19034	0.0461985
c37861_g1	.	.	.	.	0.9395	13.223	-3.12917	0.00587598	0.0461985
c19684_g1	.	.	.	.	0.7305	10.2645	-3.12918	0.00587598	0.0461985
c30296_g1	.	.	.	.	158.244	297.195	-0.897071	9.11189	0.0461985
c19413_g1	sp|Q9ZUU9|AB3G_ARATH^Q9ZUU9^Q:3-147,H:27-176^68%ID^E:8e-60^RecName: Full=ABC transporter G family member 3;^Eukaryota; Viridiplantae; Streptophyta; Embryophyta; Tracheophyta; Spermatophyta; Magnoliophyta; eudicotyledons; core eudicotyledons; rosids; malvids; Brassicales; Brassicaceae; Camelineae; Arabidopsis	.	COG1131^ABC-type multidrug transport system, ATPase component	GO:0016021^cellular_component^integral to membrane`GO:0005886^cellular_component^plasma membrane`GO:0005524^molecular_function^ATP binding`GO:0016887^molecular_function^ATPase activity`GO:0006200^biological_process^ATP catabolic process`GO:0006810^biological_process^transport	1.4055	7.5215	-2.234	0.682091	0.0461985
c17814_g1	.	.	.	.	5.735	0.518	3.00556	-0.0118186	0.0461985
c12564_g2	sp|Q6L500|H2A4_ORYSJ^Q6L500^Q:1-53,H:100-160^77.05%ID^E:6e-20^RecName: Full=Probable histone H2A.4;^Eukaryota; Viridiplantae; Streptophyta; Embryophyta; Tracheophyta; Spermatophyta; Magnoliophyta; Liliopsida; Poales; Poaceae; BEP clade; Ehrhartoideae; Oryzeae; Oryza	.	COG5262^Histone H2A	GO:0000786^cellular_component^nucleosome`GO:0005634^cellular_component^nucleus`GO:0003677^molecular_function^DNA binding`GO:0006334^biological_process^nucleosome assembly	51.4325	102.918	-0.98297	4.58656	0.0461985
c16364_g1	.	.	.	.	2.033	7.7675	-1.72039	1.30378	0.0461985
c18836_g1	sp|Q42954|KPYC_TOBAC^Q42954^Q:1-200,H:100-299^83.5%ID^E:2e-119^RecName: Full=Pyruvate kinase, cytosolic isozyme;^Eukaryota; Viridiplantae; Streptophyta; Embryophyta; Tracheophyta; Spermatophyta; Magnoliophyta; eudicotyledons; core eudicotyledons; asterids; lamiids; Solanales; Solanaceae; Nicotianoideae; Nicotianeae; Nicotiana	PF00224.16^PK^Pyruvate kinase, barrel domain^2-200^E:2.1e-75	.	GO:0005737^cellular_component^cytoplasm`GO:0005524^molecular_function^ATP binding`GO:0000287^molecular_function^magnesium ion binding`GO:0030955^molecular_function^potassium ion binding`GO:0004743^molecular_function^pyruvate kinase activity`GO:0006096^biological_process^glycolysis	1.0845	4.9185	-1.86036	0.809209	0.0461985
c16338_g2	sp|Q5SMQ9|PIN1_ORYSJ^Q5SMQ9^Q:1-183,H:1-180^54.64%ID^E:4e-63^RecName: Full=Auxin efflux carrier component 1;^Eukaryota; Viridiplantae; Streptophyta; Embryophyta; Tracheophyta; Spermatophyta; Magnoliophyta; Liliopsida; Poales; Poaceae; BEP clade; Ehrhartoideae; Oryzeae; Oryza	PF03547.13^Mem_trans^Membrane transport protein^9-171^E:3.6e-53	.	GO:0009921^cellular_component^auxin efflux carrier complex`GO:0009925^cellular_component^basal plasma membrane`GO:0016021^cellular_component^integral to membrane`GO:0000323^cellular_component^lytic vacuole`GO:0010329^molecular_function^auxin efflux transmembrane transporter activity`GO:0005215^molecular_function^transporter activity`GO:0048830^biological_process^adventitious root development`GO:0…	1.757	6.5165	-1.88701	1.26356	0.0461985
c23692_g1	sp|Q9SS80|U503A_ARATH^Q9SS80^Q:26-212,H:26-294^33.7%ID^E:5e-20^RecName: Full=UPF0503 protein At3g09070, chloroplastic;^Eukaryota; Viridiplantae; Streptophyta; Embryophyta; Tracheophyta; Spermatophyta; Magnoliophyta; eudicotyledons; core eudicotyledons; rosids; malvids; Brassicales; Brassicaceae; Camelineae; Arabidopsis	PF05340.7^DUF740^Protein of unknown function (DUF740)^21-55^E:1.8e-07`PF05340.7^DUF740^Protein of unknown function (DUF740)^57-210^E:5.2e-32	.	GO:0016324^cellular_component^apical plasma membrane`GO:0009507^cellular_component^chloroplast`GO:0010588^biological_process^cotyledon vascular tissue pattern formation`GO:0010088^biological_process^phloem development`GO:0010233^biological_process^phloem transport`GO:0022622^biological_process^root system development	4.9285	13.643	-1.65332	1.84459	0.0461985
c38161_g1	.	.	.	.	5.979	1.45	1.93567	1.77548	0.0461985
c29641_g2	sp|Q6VAF5|TBB7_GOSHI^Q6VAF5^Q:1-249,H:11-259^95.18%ID^E:9e-166^RecName: Full=Tubulin beta-7 chain;^Eukaryota; Viridiplantae; Streptophyta; Embryophyta; Tracheophyta; Spermatophyta; Magnoliophyta; eudicotyledons; core eudicotyledons; rosids; malvids; Malvales; Malvaceae; Malvoideae; Gossypium	PF00091.20^Tubulin^Tubulin/FtsZ family, GTPase domain^1-212^E:7.5e-69	.	GO:0005737^cellular_component^cytoplasm`GO:0005874^cellular_component^microtubule`GO:0005525^molecular_function^GTP binding`GO:0003924^molecular_function^GTPase activity`GO:0005198^molecular_function^structural molecule activity`GO:0007018^biological_process^microtubule-based movement`GO:0051258^biological_process^protein polymerization	45.622	110.374	-1.23702	5.49629	0.0461985
c20137_g1	sp|P29675|SF3_HELAN^P29675^Q:2-197,H:3-175^46.43%ID^E:4e-58^RecName: Full=Pollen-specific protein SF3;^Eukaryota; Viridiplantae; Streptophyta; Embryophyta; Tracheophyta; Spermatophyta; Magnoliophyta; eudicotyledons; core eudicotyledons; asterids; campanulids; Asterales; Asteraceae; Asteroideae; Heliantheae alliance; Heliantheae; Helianthus	PF00412.17^LIM^LIM domain^10-61^E:1.2e-10`PF00412.17^LIM^LIM domain^132-187^E:2.4e-11	.	GO:0046872^molecular_function^metal ion binding`GO:0008270^molecular_function^zinc ion binding	2.0805	6.992	-1.58771	1.85333	0.0461985
c23974_g3	sp|P27518|CB21_GOSHI^P27518^Q:1-158,H:108-265^92.41%ID^E:1e-104^RecName: Full=Chlorophyll a-b binding protein 151, chloroplastic;^Eukaryota; Viridiplantae; Streptophyta; Embryophyta; Tracheophyta; Spermatophyta; Magnoliophyta; eudicotyledons; core eudicotyledons; rosids; malvids; Malvales; Malvaceae; Malvoideae; Gossypium	PF00504.16^Chloroa_b-bind^Chlorophyll A-B binding protein^1-124^E:4.6e-28	.	GO:0009535^cellular_component^chloroplast thylakoid membrane`GO:0016021^cellular_component^integral to membrane`GO:0009522^cellular_component^photosystem I`GO:0009523^cellular_component^photosystem II`GO:0016168^molecular_function^chlorophyll binding`GO:0046872^molecular_function^metal ion binding`GO:0009765^biological_process^photosynthesis, light harvesting`GO:0018298^biological_process^protein…	18.8745	43.762	-1.18919	3.77282	0.0461985
c25807_g2	sp|Q94C70|NAT2_ARATH^Q94C70^Q:1-383,H:142-524^80.68%ID^E:0^RecName: Full=Nucleobase-ascorbate transporter 2;^Eukaryota; Viridiplantae; Streptophyta; Embryophyta; Tracheophyta; Spermatophyta; Magnoliophyta; eudicotyledons; core eudicotyledons; rosids; malvids; Brassicales; Brassicaceae; Camelineae; Arabidopsis	PF00860.15^Xan_ur_permease^Permease family^2-294^E:2.4e-50	COG2233^Xanthine/uracil permeases	GO:0016021^cellular_component^integral to membrane`GO:0005215^molecular_function^transporter activity`GO:0055085^biological_process^transmembrane transport	2.147	5.507	-1.34796	2.1821	0.0462068
c25143_g1	sp|Q93Y09|SCP45_ARATH^Q93Y09^Q:1-464,H:1-461^72.41%ID^E:0^RecName: Full=Serine carboxypeptidase-like 45;^Eukaryota; Viridiplantae; Streptophyta; Embryophyta; Tracheophyta; Spermatophyta; Magnoliophyta; eudicotyledons; core eudicotyledons; rosids; malvids; Brassicales; Brassicaceae; Camelineae; Arabidopsis	PF00450.17^Peptidase_S10^Serine carboxypeptidase^39-457^E:1.6e-122	COG2939^Carboxypeptidase C (cathepsin A)	GO:0005576^cellular_component^extracellular region`GO:0009505^cellular_component^plant-type cell wall`GO:0009506^cellular_component^plasmodesma`GO:0004185^molecular_function^serine-type carboxypeptidase activity`GO:0006508^biological_process^proteolysis	5.684	13.485	-1.14495	3.591	0.0462068
c16155_g1	sp|P0C8Z0|Y8359_ORYSI^P0C8Z0^Q:1-125,H:1-125^48.8%ID^E:1e-35^RecName: Full=Uncharacterized protein OsI_027940;^Eukaryota; Viridiplantae; Streptophyta; Embryophyta; Tracheophyta; Spermatophyta; Magnoliophyta; Liliopsida; Poales; Poaceae; BEP clade; Ehrhartoideae; Oryzeae; Oryza	PF04969.11^CS^CS domain^6-81^E:1.2e-09	.	.	22.2005	46.643	-1.09771	4.40098	0.0462068
c38672_g1	.	.	.	.	9.4565	1.1165	2.97732	-0.00423317	0.0462068
c10186_g1	.	.	.	.	6.7315	0.5385	3.11103	0.0229105	0.0462068
c4928_g1	.	.	.	.	8.44	0.6825	3.11105	0.0229105	0.0462068
c36085_g1	.	PF07059.7^DUF1336^Protein of unknown function (DUF1336)^1-56^E:1.2e-19	.	.	8.3785	0.677	3.11109	0.0229105	0.0462068
c1576_g1	.	.	.	.	3.97	0.313	3.1111	0.0229105	0.0462068
c21304_g1	sp|Q8W486|Y1491_ARATH^Q8W486^Q:101-541,H:61-476^36.44%ID^E:1e-81^RecName: Full=Uncharacterized protein At1g04910;^Eukaryota; Viridiplantae; Streptophyta; Embryophyta; Tracheophyta; Spermatophyta; Magnoliophyta; eudicotyledons; core eudicotyledons; rosids; malvids; Brassicales; Brassicaceae; Camelineae; Arabidopsis	PF10250.4^O-FucT^GDP-fucose protein O-fucosyltransferase^135-480^E:4.1e-85	NOG251664^Delta-Like 3 (Drosophila) protein	GO:0005768^cellular_component^endosome`GO:0005794^cellular_component^Golgi apparatus`GO:0000139^cellular_component^Golgi membrane`GO:0016021^cellular_component^integral to membrane`GO:0005802^cellular_component^trans-Golgi network	46.175	85.3385	-0.880732	6.74349	0.0464246
c38910_g1	.	PF05553.6^DUF761^Cotton fibre expressed protein^48-82^E:9.7e-13	.	.	14.149	3.4925	1.92356	1.55671	0.0464451
c21029_g1	.	.	.	.	5.1675	13.5045	-1.34626	2.2295	0.0464451
c2493_g1	sp|Q93Y06|Y5720_ARATH^Q93Y06^Q:1-124,H:140-266^46.88%ID^E:1e-26^RecName: Full=Probable inactive receptor kinase At5g67200;^Eukaryota; Viridiplantae; Streptophyta; Embryophyta; Tracheophyta; Spermatophyta; Magnoliophyta; eudicotyledons; core eudicotyledons; rosids; malvids; Brassicales; Brassicaceae; Camelineae; Arabidopsis	PF13516.1^LRR_6^Leucine Rich repeat^5-19^E:0.2`PF00560.28^LRR_1^Leucine Rich Repeat^6-23^E:0.0037`PF13855.1^LRR_8^Leucine rich repeat^6-64^E:2.4e-07`PF12799.2^LRR_4^Leucine Rich repeats (2 copies)^6-49^E:7e-07`PF13504.1^LRR_7^Leucine rich repeat^6-18^E:0.061`PF13516.1^LRR_6^Leucine Rich repeat^31-44^E:0.23`PF13504.1^LRR_7^Leucine rich repeat^31-43^E:1.1`PF00560.28^LRR_1^Leucine Rich Repeat^32-49^…	COG0515^Serine/threonine protein kinase	GO:0016021^cellular_component^integral to membrane`GO:0005886^cellular_component^plasma membrane`GO:0005524^molecular_function^ATP binding`GO:0004672^molecular_function^protein kinase activity	1.03	7.1715	-2.35423	0.413682	0.0464451
c18797_g2	.	.	.	.	3.5985	0	5.43562	0.0475005	0.0464451
c35975_g1	sp|Q6X7J9|WOX4_ARATH^Q6X7J9^Q:29-85,H:87-143^73.68%ID^E:2e-25^RecName: Full=WUSCHEL-related homeobox 4;^Eukaryota; Viridiplantae; Streptophyta; Embryophyta; Tracheophyta; Spermatophyta; Magnoliophyta; eudicotyledons; core eudicotyledons; rosids; malvids; Brassicales; Brassicaceae; Camelineae; Arabidopsis	PF00046.24^Homeobox^Homeobox domain^31-85^E:9.7e-16	.	GO:0005634^cellular_component^nucleus`GO:0043565^molecular_function^sequence-specific DNA binding`GO:0003700^molecular_function^sequence-specific DNA binding transcription factor activity`GO:0010067^biological_process^procambium histogenesis`GO:0007165^biological_process^signal transduction`GO:0006351^biological_process^transcription, DNA-dependent	1.3575	8.7395	-2.62398	0.298044	0.0464451
c17492_g1	.	.	.	.	32.153	65.6295	-1.007	4.69374	0.0465288
c35007_g1	.	.	.	.	18.8945	2.0355	3.21213	0.154041	0.0465975
c14406_g1	.	.	.	.	18.1475	1.9565	3.21209	0.154041	0.0465975
c13400_g2	sp|Q9FRS6|PXL1_ARATH^Q9FRS6^Q:31-269,H:30-268^53.94%ID^E:1e-71^RecName: Full=Leucine-rich repeat receptor-like protein kinase PXL1;^Eukaryota; Viridiplantae; Streptophyta; Embryophyta; Tracheophyta; Spermatophyta; Magnoliophyta; eudicotyledons; core eudicotyledons; rosids; malvids; Brassicales; Brassicaceae; Camelineae; Arabidopsis`sp|Q9FRS6|PXL1_ARATH^Q9FRS6^Q:93-268,H:213-387^35.8%ID^E:3e-20^Re…	PF08263.7^LRRNT_2^Leucine rich repeat N-terminal domain^29-73^E:1.3e-10`PF13504.1^LRR_7^Leucine rich repeat^63-70^E:14000`PF13504.1^LRR_7^Leucine rich repeat^82-90^E:2600`PF13504.1^LRR_7^Leucine rich repeat^101-118^E:21`PF00560.28^LRR_1^Leucine Rich Repeat^102-123^E:0.098`PF08263.7^LRRNT_2^Leucine rich repeat N-terminal domain^114-124^E:6600`PF00560.28^LRR_1^Leucine Rich Repeat^128-147^E:0.31`PF1…	COG4886^Leucine-rich repeat (LRR) protein	GO:0016021^cellular_component^integral to membrane`GO:0005886^cellular_component^plasma membrane`GO:0005524^molecular_function^ATP binding`GO:0004674^molecular_function^protein serine/threonine kinase activity`GO:0030154^biological_process^cell differentiation`GO:0010067^biological_process^procambium histogenesis	1.8035	7.93	-1.94702	1.80663	0.0465975
c33609_g1	.	.	.	.	0.6085	4.5285	-3.06422	0.0232153	0.0465975
c10721_g1	.	.	.	.	5.832	0.6205	2.85515	0.392589	0.0466316
c154_g1	.	.	.	.	6.359	0.5695	3.08793	0.0382294	0.0466316
c21384_g1	.	PF07765.7^KIP1^KIP1-like protein^69-132^E:3.5e-13	.	.	1.889	5.6605	-1.63285	1.62539	0.0468795
c27792_g1	.	.	.	.	183.445	47.281	0.990498	7.63345	0.0468795
c13767_g1	.	.	.	.	1.0855	4.8355	-2.29985	0.517264	0.0468795
c22069_g1	.	PF02833.9^DHHA2^DHHA2 domain^12-81^E:1.5e-05	.	.	1.4475	3.407	-2.28859	0.0648827	0.0469618
c35015_g1	.	.	.	.	9.3875	0	5.31687	-0.186982	0.047028
c24224_g2	sp|P41755|DHE2_ACHKL^P41755^Q:10-71,H:517-578^40.32%ID^E:8e-09^RecName: Full=NAD-specific glutamate dehydrogenase;^Eukaryota; Stramenopiles; Oomycetes; Saprolegniales; Saprolegniaceae; Achlya	PF10712.4^NAD-GH^NAD-specific glutamate dehydrogenase^3-71^E:1.4e-17	.	GO:0004352^molecular_function^glutamate dehydrogenase (NAD+) activity	62.207	17.2295	1.801	2.93357	0.047028
c37164_g1	.	.	.	.	3.7155	0.764	2.33143	0.560454	0.047028
c6173_g1	sp|Q700D9|MYBF_ARATH^Q700D9^Q:79-140,H:15-76^72.58%ID^E:2e-27^RecName: Full=Putative Myb family transcription factor At1g14600;^Eukaryota; Viridiplantae; Streptophyta; Embryophyta; Tracheophyta; Spermatophyta; Magnoliophyta; eudicotyledons; core eudicotyledons; rosids; malvids; Brassicales; Brassicaceae; Camelineae; Arabidopsis	PF00249.26^Myb_DNA-binding^Myb-like DNA-binding domain^89-140^E:6.5e-14	.	GO:0005634^cellular_component^nucleus`GO:0003682^molecular_function^chromatin binding`GO:0003677^molecular_function^DNA binding`GO:0003700^molecular_function^sequence-specific DNA binding transcription factor activity`GO:0006351^biological_process^transcription, DNA-dependent	3.6395	0.425	3.05778	0.0456434	0.047028
c38171_g1	.	.	.	.	2.2645	9.7735	-2.21062	2.89075	0.0470609
c6266_g1	sp|B9X287|C7346_ORYSJ^B9X287^Q:1-116,H:354-470^84.62%ID^E:1e-61^RecName: Full=Cytochrome P450 734A6;^Eukaryota; Viridiplantae; Streptophyta; Embryophyta; Tracheophyta; Spermatophyta; Magnoliophyta; Liliopsida; Poales; Poaceae; BEP clade; Ehrhartoideae; Oryzeae; Oryza	PF00067.17^p450^Cytochrome P450^1-116^E:7e-31	.	GO:0016021^cellular_component^integral to membrane`GO:0009055^molecular_function^electron carrier activity`GO:0020037^molecular_function^heme binding`GO:0005506^molecular_function^iron ion binding`GO:0004497^molecular_function^monooxygenase activity`GO:0016705^molecular_function^oxidoreductase activity, acting on paired donors, with incorporation or reduction of molecular oxygen`GO:0010268^biolog…	0	4.4775	-5.00948	-0.261137	0.0470609
c21886_g1	.	.	.	.	107.496	47.039	1.20571	5.46808	0.0471271
c21487_g1	.	.	.	.	2.5955	8.8365	-1.74601	1.43507	0.0471271
c7788_g1	.	.	.	.	15.238	62.9055	-2.13026	1.18413	0.0471271
c29627_g2	.	.	.	.	21.265	10.612	1.01823	4.00681	0.0471271
c21403_g1	.	.	.	.	8.4365	0	4.99875	-0.308646	0.0471271
c36579_g1	sp|Q8L4X4|GAT2_ARATH^Q8L4X4^Q:1-84,H:369-452^72.62%ID^E:2e-35^RecName: Full=Probable GABA transporter 2;^Eukaryota; Viridiplantae; Streptophyta; Embryophyta; Tracheophyta; Spermatophyta; Magnoliophyta; eudicotyledons; core eudicotyledons; rosids; malvids; Brassicales; Brassicaceae; Camelineae; Arabidopsis	PF01490.13^Aa_trans^Transmembrane amino acid transporter protein^3-65^E:2.6e-09	.	GO:0016021^cellular_component^integral to membrane`GO:0005886^cellular_component^plasma membrane`GO:0006865^biological_process^amino acid transport	8.993	0	4.99877	-0.308646	0.0471271
c38478_g1	.	.	.	.	6.3745	0	4.9988	-0.308646	0.0471271
c815_g1	.	.	.	.	5.22	0	4.99882	-0.308646	0.0471271
c36164_g1	.	.	.	.	13.3055	0	4.99884	-0.308646	0.0471271
c13068_g1	sp|Q9FZ87|GH317_ARATH^Q9FZ87^Q:1-157,H:80-236^78.98%ID^E:6e-86^RecName: Full=Indole-3-acetic acid-amido synthetase GH3.17;^Eukaryota; Viridiplantae; Streptophyta; Embryophyta; Tracheophyta; Spermatophyta; Magnoliophyta; eudicotyledons; core eudicotyledons; rosids; malvids; Brassicales; Brassicaceae; Camelineae; Arabidopsis	PF03321.8^GH3^GH3 auxin-responsive promoter^1-157^E:1.9e-47	NOG86848^Protein involved in response to auxin stimulus	GO:0005737^cellular_component^cytoplasm`GO:0005634^cellular_component^nucleus`GO:0009536^cellular_component^plastid`GO:0010279^molecular_function^indole-3-acetic acid amido synthetase activity`GO:0010252^biological_process^auxin homeostasis`GO:0009733^biological_process^response to auxin stimulus	0.5175	3.665	-2.30752	0.072309	0.0471271
c38578_g1	.	.	.	.	2.101	14.8105	-2.30752	0.072309	0.0471271
c30698_g1	.	.	.	.	6.5585	0	4.99887	-0.308646	0.0471271
c33423_g1	.	.	.	.	4.0345	0	4.9989	-0.308646	0.0471271
c12566_g1	.	.	.	.	1.1975	4.361	-1.71447	1.30828	0.0471271
c13315_g1	.	.	COG1676^tRNA splicing endonuclease	GO:0016021^cellular_component^integral to membrane`GO:0005634^cellular_component^nucleus`GO:0003676^molecular_function^nucleic acid binding`GO:0000213^molecular_function^tRNA-intron endonuclease activity`GO:0006397^biological_process^mRNA processing`GO:0090305^biological_process^nucleic acid phosphodiester bond hydrolysis`GO:0006388^biological_process^tRNA splicing, via endonucleolytic cleavage a…	8.472	0	4.90754	-0.32757	0.0471271
c39023_g1	sp|Q6SJV8|CRD1_GOSHI^Q6SJV8^Q:1-49,H:290-336^53.06%ID^E:2e-08^RecName: Full=Magnesium-protoporphyrin IX monomethyl ester [oxidative] cyclase, chloroplastic;^Eukaryota; Viridiplantae; Streptophyta; Embryophyta; Tracheophyta; Spermatophyta; Magnoliophyta; eudicotyledons; core eudicotyledons; rosids; malvids; Malvales; Malvaceae; Malvoideae; Gossypium	.	.	GO:0009507^cellular_component^chloroplast`GO:0048529^molecular_function^magnesium-protoporphyrin IX monomethyl ester (oxidative) cyclase activity`GO:0046914^molecular_function^transition metal ion binding`GO:0015995^biological_process^chlorophyll biosynthetic process`GO:0015979^biological_process^photosynthesis	5.585	0	4.90755	-0.32757	0.0471271
c12280_g2	.	.	.	.	7.943	0	4.90755	-0.32757	0.0471271
c35088_g1	.	.	.	.	7.471	0	4.90756	-0.32757	0.0471271
c38277_g1	.	.	.	.	3.283	0	4.90756	-0.32757	0.0471271
c22899_g1	.	.	.	.	3.0415	0.5375	2.397	0.921051	0.0471271
c16344_g1	.	.	.	.	6.7105	1.453	2.04877	0.848206	0.0472069
c29589_g1	sp|Q94KL5|BLH4_ARATH^Q94KL5^Q:294-686,H:232-625^56.9%ID^E:1e-145^RecName: Full=BEL1-like homeodomain protein 4;^Eukaryota; Viridiplantae; Streptophyta; Embryophyta; Tracheophyta; Spermatophyta; Magnoliophyta; eudicotyledons; core eudicotyledons; rosids; malvids; Brassicales; Brassicaceae; Camelineae; Arabidopsis	PF07526.6^POX^Associated with HOX^299-434^E:1.3e-55`PF05920.6^Homeobox_KN^Homeobox KN domain^504-543^E:7.9e-17`PF00046.24^Homeobox^Homeobox domain^506-543^E:6.8e-07	.	GO:0005634^cellular_component^nucleus`GO:0043565^molecular_function^sequence-specific DNA binding`GO:0003700^molecular_function^sequence-specific DNA binding transcription factor activity`GO:0009965^biological_process^leaf morphogenesis`GO:0006351^biological_process^transcription, DNA-dependent	40.335	21.652	0.907732	6.20327	0.0472865
c18515_g3	sp|Q10ND7|LAC10_ORYSJ^Q10ND7^Q:1-118,H:385-503^74.79%ID^E:9e-54^RecName: Full=Laccase-10;^Eukaryota; Viridiplantae; Streptophyta; Embryophyta; Tracheophyta; Spermatophyta; Magnoliophyta; Liliopsida; Poales; Poaceae; BEP clade; Ehrhartoideae; Oryzeae; Oryza	PF07731.9^Cu-oxidase_2^Multicopper oxidase^55-116^E:1.3e-12	COG2132^Putative multicopper oxidases	GO:0048046^cellular_component^apoplast`GO:0005507^molecular_function^copper ion binding`GO:0052716^molecular_function^hydroquinone:oxygen oxidoreductase activity`GO:0046274^biological_process^lignin catabolic process`GO:0009414^biological_process^response to water deprivation	0	4.853	-5.16701	-0.175635	0.0473181
c35214_g1	.	.	.	.	35.004	13.2605	1.39171	2.55945	0.0473181
c28370_g1	sp|Q9M310|FBK77_ARATH^Q9M310^Q:1-405,H:1-410^57.31%ID^E:2e-165^RecName: Full=F-box/kelch-repeat protein At3g61590;^Eukaryota; Viridiplantae; Streptophyta; Embryophyta; Tracheophyta; Spermatophyta; Magnoliophyta; eudicotyledons; core eudicotyledons; rosids; malvids; Brassicales; Brassicaceae; Camelineae; Arabidopsis	PF00646.28^F-box^F-box domain^46-84^E:2e-09`PF12937.2^F-box-like^F-box-like^47-87^E:9.5e-11	.	GO:0004842^molecular_function^ubiquitin-protein ligase activity`GO:0048513^biological_process^organ development	27.3355	50.104	-0.886757	5.81102	0.0473974
c22882_g1	sp|Q5TZ07|PPAC2_DANRE^Q5TZ07^Q:4-65,H:197-256^45.16%ID^E:7e-06^RecName: Full=Presqualene diphosphate phosphatase;^Eukaryota; Metazoa; Chordata; Craniata; Vertebrata; Euteleostomi; Actinopterygii; Neopterygii; Teleostei; Ostariophysi; Cypriniformes; Cyprinidae; Danio	PF01569.16^PAP2^PAP2 superfamily^9-83^E:8.8e-14	NOG121460^Phosphatidic acid phosphatase type 2 domain containing	GO:0016021^cellular_component^integral to membrane`GO:0016787^molecular_function^hydrolase activity`GO:0008152^biological_process^metabolic process	6.9075	16.1355	-1.26496	2.83614	0.0475662
c7618_g1	.	.	.	.	1.585	7.853	-2.16696	0.650816	0.0475662
c7029_g1	.	.	.	.	21.358	6.216	1.70161	1.63908	0.0475662
c36813_g1	.	.	.	.	10.451	1.8315	2.2705	0.722643	0.0475662
c17646_g2	.	.	.	.	12.3465	5.16	1.26922	2.43952	0.0475662
c9644_g1	.	.	.	.	10.836	2.771	1.8248	1.33363	0.0475662
c21072_g2	sp|Q9M390|PTR1_ARATH^Q9M390^Q:1-448,H:115-564^72.06%ID^E:0^RecName: Full=Peptide transporter PTR1;^Eukaryota; Viridiplantae; Streptophyta; Embryophyta; Tracheophyta; Spermatophyta; Magnoliophyta; eudicotyledons; core eudicotyledons; rosids; malvids; Brassicales; Brassicaceae; Camelineae; Arabidopsis	PF00854.16^PTR2^POT family^20-382^E:1.2e-100`PF07690.11^MFS_1^Major Facilitator Superfamily^27-387^E:1.4e-08	COG3104^Dipeptide/tripeptide permease	GO:0016021^cellular_component^integral to membrane`GO:0005886^cellular_component^plasma membrane`GO:0009506^cellular_component^plasmodesma`GO:0042936^molecular_function^dipeptide transporter activity`GO:0042937^molecular_function^tripeptide transporter activity`GO:0006807^biological_process^nitrogen compound metabolic process`GO:0015031^biological_process^protein transport	15.4455	6.311	1.24998	3.73053	0.0475662
c28226_g1	sp|Q7XJJ7|FAAH_ARATH^Q7XJJ7^Q:9-608,H:5-605^45.21%ID^E:1e-176^RecName: Full=Fatty acid amide hydrolase;^Eukaryota; Viridiplantae; Streptophyta; Embryophyta; Tracheophyta; Spermatophyta; Magnoliophyta; eudicotyledons; core eudicotyledons; rosids; malvids; Brassicales; Brassicaceae; Camelineae; Arabidopsis	PF01425.16^Amidase^Amidase^172-583^E:4.7e-88	COG0154^Asp-tRNAAsn/Glu-tRNAGln amidotransferase A subunit and related amidases	GO:0005783^cellular_component^endoplasmic reticulum`GO:0005789^cellular_component^endoplasmic reticulum membrane`GO:0005794^cellular_component^Golgi apparatus`GO:0016021^cellular_component^integral to membrane`GO:0005886^cellular_component^plasma membrane`GO:0005774^cellular_component^vacuolar membrane`GO:0016884^molecular_function^carbon-nitrogen ligase activity, with glutamine as amido-N-donor`…	85.391	160.111	-0.867638	7.91354	0.0475662
c21721_g2	sp|Q8GT21|BEBT_CLABR^Q8GT21^Q:2-139,H:15-153^51.08%ID^E:2e-43^RecName: Full=Benzyl alcohol O-benzoyltransferase;^Eukaryota; Viridiplantae; Streptophyta; Embryophyta; Tracheophyta; Spermatophyta; Magnoliophyta; eudicotyledons; core eudicotyledons; rosids; malvids; Myrtales; Onagraceae; Clarkia	PF02458.10^Transferase^Transferase family^5-139^E:2.6e-30	.	GO:0016747^molecular_function^transferase activity, transferring acyl groups other than amino-acyl groups	0.9575	7.306	-2.49433	0.481354	0.0475662
c19775_g1	sp|P10708|CB12_SOLLC^P10708^Q:40-266,H:42-268^66.08%ID^E:2e-107^RecName: Full=Chlorophyll a-b binding protein 7, chloroplastic;^Eukaryota; Viridiplantae; Streptophyta; Embryophyta; Tracheophyta; Spermatophyta; Magnoliophyta; eudicotyledons; core eudicotyledons; asterids; lamiids; Solanales; Solanaceae; Solanoideae; Solaneae; Solanum; Lycopersicon	PF00504.16^Chloroa_b-bind^Chlorophyll A-B binding protein^72-238^E:2.1e-50	.	GO:0009535^cellular_component^chloroplast thylakoid membrane`GO:0016021^cellular_component^integral to membrane`GO:0009522^cellular_component^photosystem I`GO:0009523^cellular_component^photosystem II`GO:0016168^molecular_function^chlorophyll binding`GO:0046872^molecular_function^metal ion binding`GO:0009765^biological_process^photosynthesis, light harvesting`GO:0018298^biological_process^protein…	3.4515	8.6855	-1.30044	2.3748	0.0475662
c16297_g1	sp|Q67A25|NCS_THLFG^Q67A25^Q:6-159,H:47-198^42.58%ID^E:6e-28^RecName: Full=S-norcoclaurine synthase;^Eukaryota; Viridiplantae; Streptophyta; Embryophyta; Tracheophyta; Spermatophyta; Magnoliophyta; eudicotyledons; Ranunculales; Ranunculaceae; Thalictrum	PF00407.14^Bet_v_1^Pathogenesis-related protein Bet v I family^2-153^E:9e-13	.	GO:0050474^molecular_function^(S)-norcoclaurine synthase activity`GO:0009820^biological_process^alkaloid metabolic process`GO:0006952^biological_process^defense response`GO:0009607^biological_process^response to biotic stimulus	44.5065	21.9835	1.01344	4.68545	0.0475662
c9694_g1	.	.	.	.	8.309	19.7175	-1.35324	2.27542	0.0475662
c38232_g1	.	.	.	.	10.512	1.788	2.5251	0.288839	0.0475662
c26805_g2	.	.	.	.	9.835	1.8225	2.52508	0.288839	0.0475662
c12079_g1	.	.	.	.	12.3025	2.089	2.52508	0.288839	0.0475662
c22757_g1	sp|Q8NFV4|ABHDB_HUMAN^Q8NFV4^Q:38-175,H:7-145^27.14%ID^E:2e-06^RecName: Full=Alpha/beta hydrolase domain-containing protein 11;^Eukaryota; Metazoa; Chordata; Craniata; Vertebrata; Euteleostomi; Mammalia; Eutheria; Euarchontoglires; Primates; Haplorrhini; Catarrhini; Hominidae; Homo	PF12697.2^Abhydrolase_6^Alpha/beta hydrolase family^98-178^E:4.6e-09`PF00561.15^Abhydrolase_1^alpha/beta hydrolase fold^128-178^E:2.4e-06	COG0596^Predicted hydrolases or acyltransferases (alpha/beta hydrolase superfamily)	GO:0005739^cellular_component^mitochondrion`GO:0016787^molecular_function^hydrolase activity	1.4415	6.1535	-2.28223	0.822278	0.0475966
c23680_g1	.	.	.	.	9.8855	3.548	1.53973	2.19997	0.0475966
c22457_g2	.	.	.	.	9.8125	2.336	2.00873	1.03681	0.0477044
c18842_g1	.	.	.	.	16.0125	2.9395	2.4752	0.272504	0.0477044
c2519_g1	.	.	.	.	1.6065	6.0375	-1.98547	1.22209	0.0477044
c12802_g1	sp|Q84TH5|AB25G_ARATH^Q84TH5^Q:15-165,H:29-182^56.49%ID^E:2e-47^RecName: Full=ABC transporter G family member 25;^Eukaryota; Viridiplantae; Streptophyta; Embryophyta; Tracheophyta; Spermatophyta; Magnoliophyta; eudicotyledons; core eudicotyledons; rosids; malvids; Brassicales; Brassicaceae; Camelineae; Arabidopsis	PF03193.11^DUF258^Protein of unknown function, DUF258^72-115^E:3.6e-05`PF00005.22^ABC_tran^ABC transporter^92-145^E:1.3e-05	COG1131^ABC-type multidrug transport system, ATPase component	GO:0016021^cellular_component^integral to membrane`GO:0005886^cellular_component^plasma membrane`GO:0005524^molecular_function^ATP binding`GO:0042626^molecular_function^ATPase activity, coupled to transmembrane movement of substances`GO:0080168^biological_process^abscisic acid transport`GO:0009737^biological_process^response to abscisic acid stimulus	2.0415	8.53	-2.20073	1.24129	0.0478412
c28850_g7	sp|P53492|ACT7_ARATH^P53492^Q:1-154,H:84-237^98.7%ID^E:1e-105^RecName: Full=Actin-7;^Eukaryota; Viridiplantae; Streptophyta; Embryophyta; Tracheophyta; Spermatophyta; Magnoliophyta; eudicotyledons; core eudicotyledons; rosids; malvids; Brassicales; Brassicaceae; Camelineae; Arabidopsis	PF00022.14^Actin^Actin^1-149^E:6.6e-55	.	GO:0005618^cellular_component^cell wall`GO:0009941^cellular_component^chloroplast envelope`GO:0009570^cellular_component^chloroplast stroma`GO:0005856^cellular_component^cytoskeleton`GO:0005829^cellular_component^cytosol`GO:0005739^cellular_component^mitochondrion`GO:0005730^cellular_component^nucleolus`GO:0005886^cellular_component^plasma membrane`GO:0009506^cellular_component^plasmodesma`GO:000…	43.989	77.888	-0.925888	4.83044	0.0478412
c19227_g2	.	.	.	.	12.506	2.083	2.33984	0.500115	0.0478412
c23093_g1	.	.	.	.	8.2635	1.468	2.38981	0.558404	0.0478412
c37817_g1	sp|Q9FH04|ADHL7_ARATH^Q9FH04^Q:1-140,H:15-155^66.67%ID^E:1e-61^RecName: Full=Alcohol dehydrogenase-like 7;^Eukaryota; Viridiplantae; Streptophyta; Embryophyta; Tracheophyta; Spermatophyta; Magnoliophyta; eudicotyledons; core eudicotyledons; rosids; malvids; Brassicales; Brassicaceae; Camelineae; Arabidopsis	PF08240.7^ADH_N^Alcohol dehydrogenase GroES-like domain^31-111^E:7.2e-25	COG1062^Zn-dependent alcohol dehydrogenases, class III	GO:0005737^cellular_component^cytoplasm`GO:0004022^molecular_function^alcohol dehydrogenase (NAD) activity`GO:0046872^molecular_function^metal ion binding`GO:0000166^molecular_function^nucleotide binding`GO:0008270^molecular_function^zinc ion binding	1.8405	8.0375	-1.93087	0.716805	0.0478412
c29275_g1	.	.	.	.	33.7555	61.443	-0.86196	6.45903	0.0478952
c23974_g1	sp|P12328|CB21_LEMGI^P12328^Q:14-123,H:1-110^91.82%ID^E:2e-67^RecName: Full=Chlorophyll a-b binding protein of LHCII type I, chloroplastic;^Eukaryota; Viridiplantae; Streptophyta; Embryophyta; Tracheophyta; Spermatophyta; Magnoliophyta; Liliopsida; Araceae; Lemnoideae; Lemna	PF00504.16^Chloroa_b-bind^Chlorophyll A-B binding protein^78-123^E:1.3e-16	.	GO:0009535^cellular_component^chloroplast thylakoid membrane`GO:0016021^cellular_component^integral to membrane`GO:0009522^cellular_component^photosystem I`GO:0009523^cellular_component^photosystem II`GO:0016168^molecular_function^chlorophyll binding`GO:0046872^molecular_function^metal ion binding`GO:0009765^biological_process^photosynthesis, light harvesting`GO:0018298^biological_process^protein…	23.8625	59.799	-1.29111	3.10179	0.0478952
c21433_g1	sp|Q9FQA3|GST23_MAIZE^Q9FQA3^Q:1-221,H:3-222^65.61%ID^E:2e-101^RecName: Full=Glutathione transferase GST 23;^Eukaryota; Viridiplantae; Streptophyta; Embryophyta; Tracheophyta; Spermatophyta; Magnoliophyta; Liliopsida; Poales; Poaceae; PACMAD clade; Panicoideae; Andropogoneae; Zea	PF02798.15^GST_N^Glutathione S-transferase, N-terminal domain^4-76^E:3.5e-14`PF13417.1^GST_N_3^Glutathione S-transferase, N-terminal domain^6-79^E:2.4e-19`PF13409.1^GST_N_2^Glutathione S-transferase, N-terminal domain^11-76^E:1.3e-15`PF00043.20^GST_C^Glutathione S-transferase, C-terminal domain^106-189^E:2.8e-07`PF13410.1^GST_C_2^Glutathione S-transferase, C-terminal domain^121-164^E:7.2e-06	.	GO:0004364^molecular_function^glutathione transferase activity`GO:0006952^biological_process^defense response	10.3905	23.881	-1.23498	3.3372	0.0478952
c26527_g1	.	.	.	.	256.985	142.524	0.851164	8.18644	0.0478952
c15940_g2	sp|Q9LF61|XPT_ARATH^Q9LF61^Q:24-95,H:331-401^40.28%ID^E:7e-10^RecName: Full=Xylulose 5-phosphate/phosphate translocator, chloroplastic;^Eukaryota; Viridiplantae; Streptophyta; Embryophyta; Tracheophyta; Spermatophyta; Magnoliophyta; eudicotyledons; core eudicotyledons; rosids; malvids; Brassicales; Brassicaceae; Camelineae; Arabidopsis	PF03151.11^TPT^Triose-phosphate Transporter family^23-95^E:5.6e-09	.	GO:0009941^cellular_component^chloroplast envelope`GO:0031969^cellular_component^chloroplast membrane`GO:0016021^cellular_component^integral to membrane`GO:0015120^molecular_function^phosphoglycerate transmembrane transporter activity`GO:0071917^molecular_function^triose-phosphate transmembrane transporter activity	18.4005	4.9135	1.92224	0.819725	0.0478952
c15508_g1	.	PF04654.7^DUF599^Protein of unknown function, DUF599^11-224^E:4.2e-67	.	.	2.417	6.984	-1.5745	1.67445	0.0478952
c6947_g2	.	.	.	.	19.5585	51.7195	-1.44939	2.38671	0.0478952
c7071_g1	sp|Q9ZV51|ATL56_ARATH^Q9ZV51^Q:47-113,H:80-152^43.84%ID^E:4e-14^RecName: Full=RING-H2 finger protein ATL56;^Eukaryota; Viridiplantae; Streptophyta; Embryophyta; Tracheophyta; Spermatophyta; Magnoliophyta; eudicotyledons; core eudicotyledons; rosids; malvids; Brassicales; Brassicaceae; Camelineae; Arabidopsis	PF13923.1^zf-C3HC4_2^Zinc finger, C3HC4 type (RING finger)^69-114^E:4.8e-11`PF13920.1^zf-C3HC4_3^Zinc finger, C3HC4 type (RING finger)^69-116^E:1.2e-06`PF13639.1^zf-RING_2^Ring finger domain^70-114^E:6.5e-16`PF12678.2^zf-rbx1^RING-H2 zinc finger^70-113^E:2.3e-08`PF00097.20^zf-C3HC4^Zinc finger, C3HC4 type (RING finger)^71-112^E:2.5e-06`PF12861.2^zf-Apc11^Anaphase-promoting complex subunit 11 RING…	.	GO:0016021^cellular_component^integral to membrane`GO:0046872^molecular_function^metal ion binding`GO:0008270^molecular_function^zinc ion binding`GO:0016567^biological_process^protein ubiquitination	9.4365	1.7935	2.22629	1.26235	0.0478952
c13664_g1	sp|Q9LN68|GATL1_ARATH^Q9LN68^Q:1-171,H:152-322^74.85%ID^E:9e-93^RecName: Full=Probable galacturonosyltransferase-like 1;^Eukaryota; Viridiplantae; Streptophyta; Embryophyta; Tracheophyta; Spermatophyta; Magnoliophyta; eudicotyledons; core eudicotyledons; rosids; malvids; Brassicales; Brassicaceae; Camelineae; Arabidopsis	PF01501.15^Glyco_transf_8^Glycosyl transferase family 8^1-171^E:1e-47	NOG74598^Glycosyltransferase 8 domain containing 2	GO:0005783^cellular_component^endoplasmic reticulum`GO:0005789^cellular_component^endoplasmic reticulum membrane`GO:0016021^cellular_component^integral to membrane`GO:0047262^molecular_function^polygalacturonate 4-alpha-galacturonosyltransferase activity`GO:0052386^biological_process^cell wall thickening`GO:0010417^biological_process^glucuronoxylan biosynthetic process`GO:0048366^biological_proce…	0.8885	4.776	-2.30506	0.463146	0.0478952
c12239_g1	.	.	.	.	5.085	1.042	2.26154	1.02779	0.0478952
c30637_g1	.	.	.	.	59.2555	155.643	-1.42871	5.43951	0.0478952
c14133_g1	.	.	.	.	5.1285	0.8465	2.49409	0.92256	0.0478952
c27154_g1	sp|Q41140|PFPA_RICCO^Q41140^Q:1-617,H:1-617^84.12%ID^E:0^RecName: Full=Pyrophosphate--fructose 6-phosphate 1-phosphotransferase subunit alpha;^Eukaryota; Viridiplantae; Streptophyta; Embryophyta; Tracheophyta; Spermatophyta; Magnoliophyta; eudicotyledons; core eudicotyledons; rosids; fabids; Malpighiales; Euphorbiaceae; Acalyphoideae; Acalypheae; Ricinus	PF00365.15^PFK^Phosphofructokinase^124-331^E:1.9e-17	.	GO:0005945^cellular_component^6-phosphofructokinase complex`GO:0003872^molecular_function^6-phosphofructokinase activity`GO:0005524^molecular_function^ATP binding`GO:0047334^molecular_function^diphosphate-fructose-6-phosphate 1-phosphotransferase activity`GO:0006096^biological_process^glycolysis	60.4035	112.535	-0.884417	7.49694	0.0478952
c29772_g1	sp|Q54DY9|BCS1B_DICDI^Q54DY9^Q:164-390,H:168-397^34.75%ID^E:4e-29^RecName: Full=Probable mitochondrial chaperone BCS1-B;^Eukaryota; Amoebozoa; Mycetozoa; Dictyosteliida; Dictyostelium	PF14363.1^AAA_assoc^Domain associated at C-terminal with AAA^25-123^E:2e-22`PF00004.24^AAA^ATPase family associated with various cellular activities (AAA)^245-388^E:1.6e-16`PF05496.7^RuvB_N^Holliday junction DNA helicase ruvB N-terminus^245-301^E:0.00019	COG0465^ATP-dependent Zn proteases	GO:0016021^cellular_component^integral to membrane`GO:0005743^cellular_component^mitochondrial inner membrane`GO:0005739^cellular_component^mitochondrion`GO:0005524^molecular_function^ATP binding`GO:0016887^molecular_function^ATPase activity`GO:0051131^biological_process^chaperone-mediated protein complex assembly	27.597	69.0915	-1.28444	6.02291	0.0478952
c24336_g1	sp|Q9T076|ENL2_ARATH^Q9T076^Q:9-134,H:4-128^42.86%ID^E:2e-23^RecName: Full=Early nodulin-like protein 2;^Eukaryota; Viridiplantae; Streptophyta; Embryophyta; Tracheophyta; Spermatophyta; Magnoliophyta; eudicotyledons; core eudicotyledons; rosids; malvids; Brassicales; Brassicaceae; Camelineae; Arabidopsis	PF02298.12^Cu_bind_like^Plastocyanin-like domain^44-128^E:7e-23	.	GO:0046658^cellular_component^anchored to plasma membrane`GO:0048046^cellular_component^apoplast`GO:0009507^cellular_component^chloroplast`GO:0005773^cellular_component^vacuole`GO:0005507^molecular_function^copper ion binding`GO:0009055^molecular_function^electron carrier activity	11.2775	27.335	-1.27323	3.11908	0.0478952
c13441_g1	.	PF09713.5^A_thal_3526^Plant protein 1589 of unknown function (A_thal_3526)^7-58^E:9.9e-26	.	.	7.0875	0.7855	3.01959	0.0131292	0.0478952
c9189_g1	.	.	.	.	4.1575	0.6125	2.88342	0.600108	0.0478952
c38648_g1	.	.	.	.	31.095	79.263	-1.37744	2.53377	0.0478952
c28850_g6	.	.	COG5277^Actin and related proteins	GO:0005856^cellular_component^cytoskeleton`GO:0005739^cellular_component^mitochondrion`GO:0005886^cellular_component^plasma membrane`GO:0005524^molecular_function^ATP binding	39.2195	95.1835	-1.20464	2.95853	0.0478952
c18236_g1	.	.	.	.	1.258	4.651	-2.04601	0.953402	0.0478952
c21620_g2	.	.	.	.	14.569	1.4525	3.32663	0.252612	0.0478952
c30160_g1	.	.	.	.	20.464	9.575	1.11722	3.39141	0.0478952
c29747_g4	sp|P92523|M860_ARATH^P92523^Q:41-165,H:1-127^50.39%ID^E:1e-41^RecName: Full=Uncharacterized mitochondrial protein AtMg00860;^Eukaryota; Viridiplantae; Streptophyta; Embryophyta; Tracheophyta; Spermatophyta; Magnoliophyta; eudicotyledons; core eudicotyledons; rosids; malvids; Brassicales; Brassicaceae; Camelineae; Arabidopsis	PF00078.22^RVT_1^Reverse transcriptase (RNA-dependent DNA polymerase)^2-76^E:2.8e-10	COG2801^Transposase and inactivated derivatives	GO:0005739^cellular_component^mitochondrion	5.965	1.044	2.56098	2.21902	0.0478952
c17767_g4	.	.	.	.	2.4535	0.485	2.24395	0.476714	0.0478952
c31907_g1	.	.	.	.	12.804	4.3545	1.49695	1.87006	0.0478952
c13238_g1	.	.	.	.	0.9845	6.584	-2.27441	0.0574662	0.0478952
c16242_g1	sp|O74462|TAF6_SCHPO^O74462^Q:7-111,H:9-116^50%ID^E:2e-27^RecName: Full=Transcription initiation factor TFIID subunit 6;^Eukaryota; Fungi; Dikarya; Ascomycota; Taphrinomycotina; Schizosaccharomycetes; Schizosaccharomycetales; Schizosaccharomycetaceae; Schizosaccharomyces	PF02969.12^TAF^TATA box binding protein associated factor (TAF)^1-65^E:6.2e-28`PF00125.19^Histone^Core histone H2A/H2B/H3/H4^21-67^E:1.6e-06	COG5095^Transcription initiation factor TFIID, subunit TAF6 (also component of histone acetyltransferase SAGA)	GO:0005829^cellular_component^cytosol`GO:0000790^cellular_component^nuclear chromatin`GO:0000124^cellular_component^SAGA complex`GO:0005669^cellular_component^transcription factor TFIID complex`GO:0006338^biological_process^chromatin remodeling`GO:0016573^biological_process^histone acetylation`GO:0051090^biological_process^regulation of sequence-specific DNA binding transcription factor activity`…	0.7625	5.0805	-2.27442	0.0574662	0.0478952
c23578_g2	sp|Q9FJ40|GDL86_ARATH^Q9FJ40^Q:27-76,H:44-93^66%ID^E:4e-17^RecName: Full=GDSL esterase/lipase At5g45960;^Eukaryota; Viridiplantae; Streptophyta; Embryophyta; Tracheophyta; Spermatophyta; Magnoliophyta; eudicotyledons; core eudicotyledons; rosids; malvids; Brassicales; Brassicaceae; Camelineae; Arabidopsis	PF00657.17^Lipase_GDSL^GDSL-like Lipase/Acylhydrolase^31-76^E:5e-07	COG3240^Phospholipase/lecithinase/hemolysin	GO:0005576^cellular_component^extracellular region`GO:0016788^molecular_function^hydrolase activity, acting on ester bonds`GO:0016042^biological_process^lipid catabolic process	4.0605	18.291	-1.96628	0.729123	0.0478952
c37893_g1	sp|Q93YS2|P2C51_ARATH^Q93YS2^Q:23-63,H:31-76^60.87%ID^E:3e-10^RecName: Full=Probable protein phosphatase 2C 51;^Eukaryota; Viridiplantae; Streptophyta; Embryophyta; Tracheophyta; Spermatophyta; Magnoliophyta; eudicotyledons; core eudicotyledons; rosids; malvids; Brassicales; Brassicaceae; Camelineae; Arabidopsis	.	COG0631^Serine/threonine protein phosphatase	GO:0016021^cellular_component^integral to membrane`GO:0046872^molecular_function^metal ion binding`GO:0004721^molecular_function^phosphoprotein phosphatase activity`GO:0008152^biological_process^metabolic process	1.8425	11.3525	-2.18264	0.336383	0.0478952
c14822_g1	.	.	.	.	9.61	25.641	-1.29813	3.2733	0.0478952
c29246_g1	sp|Q41238|LOX16_SOLTU^Q41238^Q:27-433,H:11-423^58.94%ID^E:3e-170^RecName: Full=Linoleate 9S-lipoxygenase 6;^Eukaryota; Viridiplantae; Streptophyta; Embryophyta; Tracheophyta; Spermatophyta; Magnoliophyta; eudicotyledons; core eudicotyledons; asterids; lamiids; Solanales; Solanaceae; Solanoideae; Solaneae; Solanum	PF01477.18^PLAT^PLAT/LH2 domain^77-171^E:6.3e-18`PF00305.14^Lipoxygenase^Lipoxygenase^182-433^E:5.1e-89	.	GO:0005737^cellular_component^cytoplasm`GO:0005506^molecular_function^iron ion binding`GO:0016165^molecular_function^lipoxygenase activity`GO:0031408^biological_process^oxylipin biosynthetic process	9.073	20.891	-1.14761	4.11967	0.0478952
c18977_g1	sp|Q283L0|KRP5_ORYSJ^Q283L0^Q:25-203,H:1-221^50%ID^E:3e-48^RecName: Full=Cyclin-dependent kinase inhibitor 5;^Eukaryota; Viridiplantae; Streptophyta; Embryophyta; Tracheophyta; Spermatophyta; Magnoliophyta; Liliopsida; Poales; Poaceae; BEP clade; Ehrhartoideae; Oryzeae; Oryza	PF02234.14^CDI^Cyclin-dependent kinase inhibitor^155-201^E:7.1e-18	.	GO:0005634^cellular_component^nucleus`GO:0004861^molecular_function^cyclin-dependent protein kinase inhibitor activity`GO:0007050^biological_process^cell cycle arrest`GO:0006469^biological_process^negative regulation of protein kinase activity	17.004	6.7085	1.32221	3.18773	0.0478952
c22814_g1	sp|Q9C8L4|GLO2O_ARATH^Q9C8L4^Q:40-282,H:51-293^78.19%ID^E:1e-141^RecName: Full=Hydroxyacylglutathione hydrolase 3, mitochondrial;^Eukaryota; Viridiplantae; Streptophyta; Embryophyta; Tracheophyta; Spermatophyta; Magnoliophyta; eudicotyledons; core eudicotyledons; rosids; malvids; Brassicales; Brassicaceae; Camelineae; Arabidopsis	PF00753.22^Lactamase_B^Metallo-beta-lactamase superfamily^52-221^E:4.7e-21	COG0491^Zn-dependent hydrolases, including glyoxylases	GO:0005739^cellular_component^mitochondrion`GO:0016788^molecular_function^hydrolase activity, acting on ester bonds`GO:0004416^molecular_function^hydroxyacylglutathione hydrolase activity`GO:0046872^molecular_function^metal ion binding`GO:0050313^molecular_function^sulfur dioxygenase activity`GO:0009793^biological_process^embryo development ending in seed dormancy`GO:0009960^biological_process^en…	9.3175	19.5475	-1.03546	3.88835	0.0478952
c30503_g1	.	.	.	.	296.844	160.582	0.879214	8.05034	0.0479979
c5619_g1	.	.	.	.	7.932	2.3525	1.8304	1.1627	0.0479979
c26484_g1	sp|Q3SXM5|HSDL1_HUMAN^Q3SXM5^Q:30-309,H:44-320^39.79%ID^E:1e-54^RecName: Full=Inactive hydroxysteroid dehydrogenase-like protein 1;^Eukaryota; Metazoa; Chordata; Craniata; Vertebrata; Euteleostomi; Mammalia; Eutheria; Euarchontoglires; Primates; Haplorrhini; Catarrhini; Hominidae; Homo	PF00106.20^adh_short^short chain dehydrogenase^55-225^E:3.8e-22`PF08659.5^KR^KR domain^56-220^E:2e-08`PF13561.1^adh_short_C2^Enoyl-(Acyl carrier protein) reductase^62-233^E:2.1e-08	COG0300^Short-chain dehydrogenases of various substrate specificities	GO:0005739^cellular_component^mitochondrion`GO:0000166^molecular_function^nucleotide binding`GO:0016491^molecular_function^oxidoreductase activity`GO:0055114^biological_process^oxidation-reduction process	20.814	41.1855	-0.992735	4.9252	0.0479979
c18051_g1	sp|Q9S7I6|RPK2_ARATH^Q9S7I6^Q:1-284,H:865-1146^67.61%ID^E:7e-132^RecName: Full=LRR receptor-like serine/threonine-protein kinase RPK2;^Eukaryota; Viridiplantae; Streptophyta; Embryophyta; Tracheophyta; Spermatophyta; Magnoliophyta; eudicotyledons; core eudicotyledons; rosids; malvids; Brassicales; Brassicaceae; Camelineae; Arabidopsis	PF00069.20^Pkinase^Protein kinase domain^11-211^E:9.1e-45`PF07714.12^Pkinase_Tyr^Protein tyrosine kinase^12-208^E:2.2e-39	COG0515^Serine/threonine protein kinase	GO:0016021^cellular_component^integral to membrane`GO:0005886^cellular_component^plasma membrane`GO:0005524^molecular_function^ATP binding`GO:0004674^molecular_function^protein serine/threonine kinase activity`GO:0048653^biological_process^anther development`GO:0048508^biological_process^embryonic meristem development`GO:0009942^biological_process^longitudinal axis specification`GO:0009846^biolog…	1.4885	4.806	-1.54401	1.43766	0.0481914
c25396_g1	sp|Q9LVE0|PTR33_ARATH^Q9LVE0^Q:1-172,H:191-360^61.63%ID^E:3e-68^RecName: Full=Nitrate transporter 1.3;^Eukaryota; Viridiplantae; Streptophyta; Embryophyta; Tracheophyta; Spermatophyta; Magnoliophyta; eudicotyledons; core eudicotyledons; rosids; malvids; Brassicales; Brassicaceae; Camelineae; Arabidopsis	PF00854.16^PTR2^POT family^3-172^E:1.1e-32	COG3104^Dipeptide/tripeptide permease	GO:0016021^cellular_component^integral to membrane`GO:0015293^molecular_function^symporter activity`GO:0042128^biological_process^nitrate assimilation	6.621	11.1635	-1.31715	3.04014	0.0485041
c26293_g1	.	.	.	.	12.516	33.501	-1.47478	2.28445	0.0485774
c27406_g2	.	.	.	.	20.127	40.313	-1.00204	4.3741	0.0486506
c6069_g1	sp|Q9M0R2|PATL5_ARATH^Q9M0R2^Q:21-355,H:325-665^62.39%ID^E:3e-151^RecName: Full=Patellin-5;^Eukaryota; Viridiplantae; Streptophyta; Embryophyta; Tracheophyta; Spermatophyta; Magnoliophyta; eudicotyledons; core eudicotyledons; rosids; malvids; Brassicales; Brassicaceae; Camelineae; Arabidopsis	PF03765.10^CRAL_TRIO_N^CRAL/TRIO, N-terminal domain^31-58^E:2.7e-06`PF00650.15^CRAL_TRIO^CRAL/TRIO domain^83-240^E:7.9e-28	.	GO:0009507^cellular_component^chloroplast`GO:0016021^cellular_component^integral to membrane`GO:0008289^molecular_function^lipid binding`GO:0007049^biological_process^cell cycle`GO:0051301^biological_process^cell division`GO:0006810^biological_process^transport	9.2535	22.0335	-1.1939	4.07445	0.0487075
c19342_g2	.	PF00514.18^Arm^Armadillo/beta-catenin-like repeat^77-110^E:0.00013	.	.	2.4605	6.5925	-1.33693	2.17741	0.0487075
c29369_g2	.	.	.	.	24.146	13.076	0.887012	5.44957	0.0487075
c37000_g1	sp|C0LGK9|Y2242_ARATH^C0LGK9^Q:2-58,H:798-852^49.12%ID^E:2e-10^RecName: Full=Probable LRR receptor-like serine/threonine-protein kinase At2g24230;^Eukaryota; Viridiplantae; Streptophyta; Embryophyta; Tracheophyta; Spermatophyta; Magnoliophyta; eudicotyledons; core eudicotyledons; rosids; malvids; Brassicales; Brassicaceae; Camelineae; Arabidopsis	.	COG4886^Leucine-rich repeat (LRR) protein	GO:0016021^cellular_component^integral to membrane`GO:0005524^molecular_function^ATP binding`GO:0004674^molecular_function^protein serine/threonine kinase activity	13.375	1.6005	2.82483	1.00663	0.0487075
c20340_g1	.	.	.	.	73.8265	30.7115	1.23384	4.66937	0.0487075
c13555_g1	sp|Q8RWF5|MATE9_ARATH^Q8RWF5^Q:2-91,H:280-369^64.44%ID^E:7e-28^RecName: Full=MATE efflux family protein 9;^Eukaryota; Viridiplantae; Streptophyta; Embryophyta; Tracheophyta; Spermatophyta; Magnoliophyta; eudicotyledons; core eudicotyledons; rosids; malvids; Brassicales; Brassicaceae; Camelineae; Arabidopsis	PF01554.13^MatE^MatE^9-91^E:5.3e-15	COG0534^Na+-driven multidrug efflux pump	GO:0016021^cellular_component^integral to membrane`GO:0015297^molecular_function^antiporter activity`GO:0015238^molecular_function^drug transmembrane transporter activity	5.602	2.342	1.22015	2.85361	0.0487075
c38341_g1	.	.	.	.	9.079	2.8195	1.66501	1.29108	0.0487075
c17360_g1	.	.	.	.	1.2315	4.8475	-1.82853	1.49612	0.0487075
c19986_g1	sp|Q9FGJ6|ATL79_ARATH^Q9FGJ6^Q:11-137,H:26-151^43.08%ID^E:3e-32^RecName: Full=RING-H2 finger protein ATL79;^Eukaryota; Viridiplantae; Streptophyta; Embryophyta; Tracheophyta; Spermatophyta; Magnoliophyta; eudicotyledons; core eudicotyledons; rosids; malvids; Brassicales; Brassicaceae; Camelineae; Arabidopsis	PF12678.2^zf-rbx1^RING-H2 zinc finger^89-135^E:4.9e-10`PF13923.1^zf-C3HC4_2^Zinc finger, C3HC4 type (RING finger)^91-136^E:1.8e-11`PF13639.1^zf-RING_2^Ring finger domain^92-137^E:4.6e-17`PF00097.20^zf-C3HC4^Zinc finger, C3HC4 type (RING finger)^93-134^E:1.8e-06	.	GO:0016021^cellular_component^integral to membrane`GO:0046872^molecular_function^metal ion binding`GO:0008270^molecular_function^zinc ion binding`GO:0016567^biological_process^protein ubiquitination	7.143	1.8765	1.81889	1.23325	0.0487075
c27911_g1	sp|Q6F2Y7|CLPB1_ORYSJ^Q6F2Y7^Q:1-905,H:1-907^86.88%ID^E:0^RecName: Full=Chaperone protein ClpB1;^Eukaryota; Viridiplantae; Streptophyta; Embryophyta; Tracheophyta; Spermatophyta; Magnoliophyta; Liliopsida; Poales; Poaceae; BEP clade; Ehrhartoideae; Oryzeae; Oryza	PF02861.15^Clp_N^Clp amino terminal domain^17-59^E:2.9e-07`PF02861.15^Clp_N^Clp amino terminal domain^97-147^E:5.8e-08`PF13191.1^AAA_16^AAA ATPase domain^182-309^E:8.1e-08`PF00004.24^AAA^ATPase family associated with various cellular activities (AAA)^205-318^E:3.9e-14`PF07724.9^AAA_2^AAA domain (Cdc48 subfamily)^598-762^E:3e-52`PF00158.21^Sigma54_activat^Sigma-54 interaction domain^601-719^E:5.3e…	COG0542^ATPases with chaperone activity, ATP-binding subunit	GO:0005829^cellular_component^cytosol`GO:0005634^cellular_component^nucleus`GO:0005524^molecular_function^ATP binding`GO:0017111^molecular_function^nucleoside-triphosphatase activity`GO:0034605^biological_process^cellular response to heat`GO:0043335^biological_process^protein unfolding`GO:0009644^biological_process^response to high light intensity`GO:0042542^biological_process^response to hydroge…	97.4455	54.6305	0.837848	7.77024	0.0487075
c39246_g1	.	.	.	GO:0016021^cellular_component^integral to membrane`GO:0050502^molecular_function^cis-zeatin O-beta-D-glucosyltransferase activity`GO:0080046^molecular_function^quercetin 4'-O-glucosyltransferase activity`GO:0080044^molecular_function^quercetin 7-O-glucosyltransferase activity`GO:0050403^molecular_function^trans-zeatin O-beta-D-glucosyltransferase activity`GO:0016131^biological_process^brassinoste…	0	25.7485	-5.39476	-0.0264736	0.0487075
c10235_g1	.	.	.	.	20.7375	5.4035	1.91636	0.80933	0.0487075
c25000_g1	.	.	.	GO:0009507^cellular_component^chloroplast`GO:0031425^biological_process^chloroplast RNA processing	0.617	3.5765	-2.1356	0.315671	0.0487075
c19514_g1	.	.	.	.	62.47	15.948	2.07237	1.36705	0.0487075
c29166_g1	sp|Q9SGP2|HSL1_ARATH^Q9SGP2^Q:35-981,H:23-983^40.62%ID^E:0^RecName: Full=Receptor-like protein kinase HSL1;^Eukaryota; Viridiplantae; Streptophyta; Embryophyta; Tracheophyta; Spermatophyta; Magnoliophyta; eudicotyledons; core eudicotyledons; rosids; malvids; Brassicales; Brassicaceae; Camelineae; Arabidopsis	PF08263.7^LRRNT_2^Leucine rich repeat N-terminal domain^29-65^E:2.5e-07`PF13516.1^LRR_6^Leucine Rich repeat^91-104^E:0.86`PF00560.28^LRR_1^Leucine Rich Repeat^93-115^E:0.65`PF13504.1^LRR_7^Leucine rich repeat^93-104^E:32`PF13504.1^LRR_7^Leucine rich repeat^118-126^E:550`PF00560.28^LRR_1^Leucine Rich Repeat^145-163^E:1.1`PF13504.1^LRR_7^Leucine rich repeat^165-182^E:170`PF13504.1^LRR_7^Leucine ric…	COG4886^Leucine-rich repeat (LRR) protein	GO:0016021^cellular_component^integral to membrane`GO:0005886^cellular_component^plasma membrane`GO:0005524^molecular_function^ATP binding`GO:0004674^molecular_function^protein serine/threonine kinase activity	13.763	7.0815	0.978851	4.98821	0.0487075
c29965_g1	.	.	.	.	58.6425	28.941	0.997291	6.04328	0.0487075
c30358_g3	sp|Q62383|SPT6H_MOUSE^Q62383^Q:1-192,H:807-997^29.9%ID^E:2e-21^RecName: Full=Transcription elongation factor SPT6;^Eukaryota; Metazoa; Chordata; Craniata; Vertebrata; Euteleostomi; Mammalia; Eutheria; Euarchontoglires; Glires; Rodentia; Sciurognathi; Muroidea; Muridae; Murinae; Mus; Mus	.	COG2183^Transcriptional accessory protein	GO:0005634^cellular_component^nucleus`GO:0016788^molecular_function^hydrolase activity, acting on ester bonds`GO:0003723^molecular_function^RNA binding`GO:0032784^biological_process^regulation of DNA-dependent transcription, elongation`GO:0006357^biological_process^regulation of transcription from RNA polymerase II promoter`GO:0006351^biological_process^transcription, DNA-dependent	4.7135	1.165	2.0941	0.711421	0.0487075
c4922_g1	.	.	.	.	9.08	3.4835	1.39142	1.88006	0.0487075
c37268_g1	.	.	.	.	3.827	0	4.90839	-0.29767	0.0487075
c3772_g1	.	.	.	.	9.295	0	4.90837	-0.29767	0.0487075
c17902_g1	.	.	.	.	5.1	0	4.90837	-0.29767	0.0487075
c32965_g1	.	.	.	.	6.8145	0	4.90837	-0.29767	0.0487075
c16811_g1	.	.	.	.	3.517	0	4.90836	-0.29767	0.0487075
c16111_g1	.	.	.	.	4.927	0	4.90835	-0.29767	0.0487075
c7784_g1	.	.	.	.	6.242	0	4.90835	-0.29767	0.0487075
c15255_g1	.	.	.	.	7.012	0	4.90834	-0.29767	0.0487075
c8419_g1	.	.	.	.	3.9825	0	4.90834	-0.29767	0.0487075
c30834_g1	.	.	.	.	3.569	0	4.90833	-0.29767	0.0487075
c20264_g2	.	.	.	.	10.4705	4.609	1.21973	2.80061	0.0487075
c15710_g1	.	.	.	.	2.532	23.076	-3.24044	0.124507	0.0487075
c8761_g1	sp|Q8RXN0|AB11G_ARATH^Q8RXN0^Q:1-112,H:351-462^80.36%ID^E:7e-59^RecName: Full=ABC transporter G family member 11;^Eukaryota; Viridiplantae; Streptophyta; Embryophyta; Tracheophyta; Spermatophyta; Magnoliophyta; eudicotyledons; core eudicotyledons; rosids; malvids; Brassicales; Brassicaceae; Camelineae; Arabidopsis	PF01061.19^ABC2_membrane^ABC-2 type transporter^33-112^E:6.4e-09	COG1131^ABC-type multidrug transport system, ATPase component	GO:0009897^cellular_component^external side of plasma membrane`GO:0016021^cellular_component^integral to membrane`GO:0005524^molecular_function^ATP binding`GO:0016887^molecular_function^ATPase activity`GO:0015245^molecular_function^fatty acid transporter activity`GO:0006200^biological_process^ATP catabolic process`GO:0080051^biological_process^cutin transport`GO:0009737^biological_process^respons…	0	4.9195	-4.94239	-0.319385	0.0487075
c18052_g2	.	.	.	.	0	8.5385	-4.94239	-0.319385	0.0487075
c8518_g1	.	.	.	.	0	6.639	-4.94243	-0.319385	0.0487075
c17749_g1	.	.	.	.	4.934	2.0385	1.28601	2.29885	0.0487075
c7477_g2	.	.	.	.	5.032	0.482	3.04315	0.0213405	0.0487075
c7270_g1	sp|P06876|MYB_MOUSE^P06876^Q:1-77,H:152-243^31.52%ID^E:8e-08^RecName: Full=Transcriptional activator Myb;^Eukaryota; Metazoa; Chordata; Craniata; Vertebrata; Euteleostomi; Mammalia; Eutheria; Euarchontoglires; Glires; Rodentia; Sciurognathi; Muroidea; Muridae; Murinae; Mus; Mus	PF00249.26^Myb_DNA-binding^Myb-like DNA-binding domain^1-36^E:2.5e-08`PF13921.1^Myb_DNA-bind_6^Myb-like DNA-binding domain^2-44^E:5.8e-06	COG5147^Myb superfamily proteins, including transcription factors and mRNA splicing factors	GO:0005654^cellular_component^nucleoplasm`GO:0003682^molecular_function^chromatin binding`GO:0003677^molecular_function^DNA binding`GO:0003700^molecular_function^sequence-specific DNA binding transcription factor activity`GO:0030183^biological_process^B cell differentiation`GO:0006816^biological_process^calcium ion transport`GO:0006338^biological_process^chromatin remodeling`GO:0048566^biological…	3.364	0.323	3.04315	0.0213405	0.0487075
c23139_g1	.	.	.	.	4.043	0.768	2.22959	0.458694	0.0487075
c29292_g1	sp|Q9SGZ5|BXL7_ARATH^Q9SGZ5^Q:15-753,H:17-760^62.06%ID^E:0^RecName: Full=Probable beta-D-xylosidase 7;^Eukaryota; Viridiplantae; Streptophyta; Embryophyta; Tracheophyta; Spermatophyta; Magnoliophyta; eudicotyledons; core eudicotyledons; rosids; malvids; Brassicales; Brassicaceae; Camelineae; Arabidopsis	PF00933.16^Glyco_hydro_3^Glycosyl hydrolase family 3 N terminal domain^63-349^E:4.2e-56`PF01915.17^Glyco_hydro_3_C^Glycosyl hydrolase family 3 C-terminal domain^392-623^E:8.8e-52`PF14310.1^Fn3-like^Fibronectin type III-like domain^685-751^E:1.5e-07	COG1472^Beta-glucosidase-related glycosidases	GO:0048046^cellular_component^apoplast`GO:0009507^cellular_component^chloroplast`GO:0009505^cellular_component^plant-type cell wall`GO:0009506^cellular_component^plasmodesma`GO:0005578^cellular_component^proteinaceous extracellular matrix`GO:0004553^molecular_function^hydrolase activity, hydrolyzing O-glycosyl compounds`GO:0005975^biological_process^carbohydrate metabolic process	8.0535	16.504	-0.997096	4.70877	0.0487075
c24955_g1	sp|Q6Z955|CKX11_ORYSJ^Q6Z955^Q:27-313,H:214-505^62.8%ID^E:1e-123^RecName: Full=Cytokinin dehydrogenase 11;^Eukaryota; Viridiplantae; Streptophyta; Embryophyta; Tracheophyta; Spermatophyta; Magnoliophyta; Liliopsida; Poales; Poaceae; BEP clade; Ehrhartoideae; Oryzeae; Oryza	PF09265.5^Cytokin-bind^Cytokinin dehydrogenase 1, FAD and cytokinin binding^32-311^E:4.3e-100	COG0277^FAD/FMN-containing dehydrogenases	GO:0005615^cellular_component^extracellular space`GO:0019139^molecular_function^cytokinin dehydrogenase activity`GO:0050660^molecular_function^flavin adenine dinucleotide binding`GO:0008762^molecular_function^UDP-N-acetylmuramate dehydrogenase activity`GO:0009690^biological_process^cytokinin metabolic process	7.3535	2.342	1.56383	2.39563	0.0487075
c17022_g2	sp|Q9LXN3|FACR4_ARATH^Q9LXN3^Q:1-104,H:21-125^56.19%ID^E:4e-32^RecName: Full=Probable fatty acyl-CoA reductase 4;^Eukaryota; Viridiplantae; Streptophyta; Embryophyta; Tracheophyta; Spermatophyta; Magnoliophyta; eudicotyledons; core eudicotyledons; rosids; malvids; Brassicales; Brassicaceae; Camelineae; Arabidopsis	PF07993.7^NAD_binding_4^Male sterility protein^1-104^E:2.6e-22	.	GO:0080019^molecular_function^fatty-acyl-CoA reductase (alcohol-forming) activity`GO:0050062^molecular_function^long-chain-fatty-acyl-CoA reductase activity`GO:0000166^molecular_function^nucleotide binding`GO:0006629^biological_process^lipid metabolic process`GO:0009651^biological_process^response to salt stress`GO:0009611^biological_process^response to wounding`GO:0010345^biological_process^sube…	89.9705	176.228	-0.954369	4.26555	0.0487075
c39034_g1	.	.	.	.	10.4495	0	5.58264	-0.0720006	0.0487075
c29346_g4	.	.	.	.	24.2215	16.638	1.0213	4.05425	0.0487075
c21912_g1	sp|P09886|HS21C_PEA^P09886^Q:5-241,H:2-232^38.62%ID^E:7e-42^RecName: Full=Small heat shock protein, chloroplastic;^Eukaryota; Viridiplantae; Streptophyta; Embryophyta; Tracheophyta; Spermatophyta; Magnoliophyta; eudicotyledons; core eudicotyledons; rosids; fabids; Fabales; Fabaceae; Papilionoideae; Fabeae; Pisum	PF00011.16^HSP20^Hsp20/alpha crystallin family^140-241^E:1.2e-22	.	GO:0009507^cellular_component^chloroplast`GO:0006950^biological_process^response to stress	59.3025	11.707	2.28403	4.76591	0.0487075
c23734_g1	.	.	.	.	3.353	0.4925	2.55357	0.281944	0.0487075
c865_g2	sp|Q42602|C89A2_ARATH^Q42602^Q:46-216,H:38-205^46.78%ID^E:7e-44^RecName: Full=Cytochrome P450 89A2;^Eukaryota; Viridiplantae; Streptophyta; Embryophyta; Tracheophyta; Spermatophyta; Magnoliophyta; eudicotyledons; core eudicotyledons; rosids; malvids; Brassicales; Brassicaceae; Camelineae; Arabidopsis	PF00067.17^p450^Cytochrome P450^40-201^E:5.3e-18	COG2124^Cytochrome P450	GO:0016021^cellular_component^integral to membrane`GO:0009055^molecular_function^electron carrier activity`GO:0020037^molecular_function^heme binding`GO:0005506^molecular_function^iron ion binding`GO:0004497^molecular_function^monooxygenase activity`GO:0016705^molecular_function^oxidoreductase activity, acting on paired donors, with incorporation or reduction of molecular oxygen	8.5605	3.143	1.48252	1.7383	0.0487075
c18072_g1	.	.	.	.	39.1135	13.7775	1.43213	3.54399	0.0487075
c24978_g1	sp|Q9ZU94|CRR12_ARATH^Q9ZU94^Q:2-275,H:2-280^41.67%ID^E:3e-70^RecName: Full=Cysteine-rich repeat secretory protein 12;^Eukaryota; Viridiplantae; Streptophyta; Embryophyta; Tracheophyta; Spermatophyta; Magnoliophyta; eudicotyledons; core eudicotyledons; rosids; malvids; Brassicales; Brassicaceae; Camelineae; Arabidopsis	PF01657.12^Stress-antifung^Salt stress response/antifungal^31-129^E:5.1e-22`PF01657.12^Stress-antifung^Salt stress response/antifungal^156-228^E:2.4e-13	.	GO:0005576^cellular_component^extracellular region`GO:0009506^cellular_component^plasmodesma	6.425	13.8675	-1.14435	3.27365	0.0487075
c19760_g1	.	PF03328.9^HpcH_HpaI^HpcH/HpaI aldolase/citrate lyase family^2-68^E:6.5e-07	.	.	3.517	15.4485	-1.85034	0.951679	0.0487075
c19085_g1	sp|Q9SK27|ENL1_ARATH^Q9SK27^Q:10-169,H:17-177^49.69%ID^E:6e-46^RecName: Full=Early nodulin-like protein 1;^Eukaryota; Viridiplantae; Streptophyta; Embryophyta; Tracheophyta; Spermatophyta; Magnoliophyta; eudicotyledons; core eudicotyledons; rosids; malvids; Brassicales; Brassicaceae; Camelineae; Arabidopsis	PF02298.12^Cu_bind_like^Plastocyanin-like domain^34-118^E:1.1e-25	.	GO:0046658^cellular_component^anchored to plasma membrane`GO:0009506^cellular_component^plasmodesma`GO:0005507^molecular_function^copper ion binding`GO:0009055^molecular_function^electron carrier activity	21.968	46.507	-1.11815	4.01029	0.0487075
c23432_g1	sp|O59785|YCN8_SCHPO^O59785^Q:1-95,H:348-442^36.84%ID^E:4e-15^RecName: Full=Uncharacterized solute carrier family 35 member C320.08;^Eukaryota; Fungi; Dikarya; Ascomycota; Taphrinomycotina; Schizosaccharomycetes; Schizosaccharomycetales; Schizosaccharomycetaceae; Schizosaccharomyces	PF06027.7^DUF914^Eukaryotic protein of unknown function (DUF914)^1-94^E:8.3e-32	COG0697^Permeases of the drug/metabolite transporter (DMT) superfamily	GO:0005794^cellular_component^Golgi apparatus`GO:0000139^cellular_component^Golgi membrane`GO:0016021^cellular_component^integral to membrane`GO:0016020^cellular_component^membrane`GO:0022857^molecular_function^transmembrane transporter activity	23.699	9.458	1.34581	2.08982	0.0487075
c35009_g1	sp|O22646|PLAS_FRIAG^O22646^Q:42-207,H:1-166^91.57%ID^E:2e-103^RecName: Full=Plastocyanin, chloroplastic;^Eukaryota; Viridiplantae; Streptophyta; Embryophyta; Tracheophyta; Spermatophyta; Magnoliophyta; Liliopsida; Liliales; Liliaceae; Fritillaria	PF00127.15^Copper-bind^Copper binding proteins, plastocyanin/azurin family^110-207^E:8.4e-33	.	GO:0009535^cellular_component^chloroplast thylakoid membrane`GO:0005507^molecular_function^copper ion binding`GO:0009055^molecular_function^electron carrier activity`GO:0022900^biological_process^electron transport chain	3.528	11.79	-1.63963	2.0032	0.0487075
c21515_g2	.	.	.	.	15.759	7.561	1.20318	2.68769	0.0487075
c29523_g4	.	.	.	.	88.2815	49.062	0.853621	5.97629	0.0487075
c27111_g1	.	.	.	.	25.475	13.5025	0.918101	4.68444	0.0487075
c26369_g2	.	.	.	GO:0009507^cellular_component^chloroplast`GO:0005886^cellular_component^plasma membrane	16.997	7.268	1.21426	2.53135	0.0487075
c16962_g1	sp|Q8LR50|LOGL1_ORYSJ^Q8LR50^Q:4-210,H:15-221^78.74%ID^E:2e-117^RecName: Full=Probable cytokinin riboside 5'-monophosphate phosphoribohydrolase LOGL1;^Eukaryota; Viridiplantae; Streptophyta; Embryophyta; Tracheophyta; Spermatophyta; Magnoliophyta; Liliopsida; Poales; Poaceae; BEP clade; Ehrhartoideae; Oryzeae; Oryza	PF03641.9^Lysine_decarbox^Possible lysine decarboxylase^52-182^E:2.2e-42	COG1611^Predicted Rossmann fold nucleotide-binding protein	GO:0005829^cellular_component^cytosol`GO:0005634^cellular_component^nucleus`GO:0016799^molecular_function^hydrolase activity, hydrolyzing N-glycosyl compounds`GO:0009691^biological_process^cytokinin biosynthetic process	12.65	5.0285	1.32237	2.43496	0.0487075
c29328_g2	sp|Q9C9N6|PMI2_ARATH^Q9C9N6^Q:44-519,H:107-604^30.62%ID^E:2e-41^RecName: Full=Protein PLASTID MOVEMENT IMPAIRED 2;^Eukaryota; Viridiplantae; Streptophyta; Embryophyta; Tracheophyta; Spermatophyta; Magnoliophyta; eudicotyledons; core eudicotyledons; rosids; malvids; Brassicales; Brassicaceae; Camelineae; Arabidopsis	PF05701.6^DUF827^Plant protein of unknown function (DUF827)^41-421^E:4.4e-24	.	GO:0005829^cellular_component^cytosol`GO:0009904^biological_process^chloroplast accumulation movement`GO:0009903^biological_process^chloroplast avoidance movement`GO:0009637^biological_process^response to blue light	13.6925	6.2205	1.18015	4.01298	0.0487075
c26234_g1	sp|Q2MY58|PATA3_SOLTU^Q2MY58^Q:18-391,H:26-379^43.42%ID^E:1e-94^RecName: Full=Patatin group A-3;^Eukaryota; Viridiplantae; Streptophyta; Embryophyta; Tracheophyta; Spermatophyta; Magnoliophyta; eudicotyledons; core eudicotyledons; asterids; lamiids; Solanales; Solanaceae; Solanoideae; Solaneae; Solanum	PF01734.17^Patatin^Patatin-like phospholipase^24-230^E:1.9e-22	.	GO:0005773^cellular_component^vacuole`GO:0016787^molecular_function^hydrolase activity`GO:0045735^molecular_function^nutrient reservoir activity`GO:0006952^biological_process^defense response`GO:0016042^biological_process^lipid catabolic process	5.845	12.435	-1.12275	3.36189	0.0487075
c33734_g1	sp|O64640|CXE8_ARATH^O64640^Q:1-173,H:61-237^57.63%ID^E:9e-70^RecName: Full=Probable carboxylesterase 8;^Eukaryota; Viridiplantae; Streptophyta; Embryophyta; Tracheophyta; Spermatophyta; Magnoliophyta; eudicotyledons; core eudicotyledons; rosids; malvids; Brassicales; Brassicaceae; Camelineae; Arabidopsis	PF07859.8^Abhydrolase_3^alpha/beta hydrolase fold^9-174^E:1.4e-41	COG0657^Esterase/lipase	GO:0004091^molecular_function^carboxylesterase activity`GO:0080030^molecular_function^methyl indole-3-acetate esterase activity`GO:0080032^molecular_function^methyl jasmonate esterase activity`GO:0080031^molecular_function^methyl salicylate esterase activity`GO:0050253^molecular_function^retinyl-palmitate esterase activity	6.24	17.2705	-1.46667	2.32667	0.0487075
c23095_g1	.	.	.	.	10.1535	0	4.6075	-0.456958	0.0487075
[truncated: 143 more rows]
